# Supplementary material for: Probing the microRNA landscape in cadmium chloride induced renal toxicity through an in silico approach
Source: Sci Rep. 2025 Jul 12;15:25251. doi: 10.1038/s41598-025-11473-1 (PMC12255736; doi:10.1038/s41598-025-11473-1)
Supplement: Supplementary file 1 — Supplementary Material 1 [file 41598_2025_11473_MOESM1_ESM.xlsx]

## Sheet: miRNA_mRNA_Interaction
mRNAs	miRNA	Total Interaction Count
BDNF CD44 MDM2 MRPS10 POLR1A	hsa-miR-4257	1
BDNF CD44 MDM2 MRPS10 PTEN	hsa-miR-4311	1
CD44 MDM2 MRPS10 PTEN TNRC6C	hsa-miR-4698	1
CD44 HSPA4 MDM2 PTEN TNRC6C	hsa-miR-3613-3p	1
CD44 IDE MDM2 PTEN TNRC6C	hsa-miR-548m	1
BDNF CD44 MDM2 PTEN	hsa-miR-525-5p	3
	hsa-miR-520a-5p
	hsa-miR-4790-3p
BDNF CD44 POLR1A PTEN	hsa-miR-3064-3p	1
BDNF HSPA4 MRPS10 POLR1A	hsa-miR-125a-3p	1
BDNF IDE MDM2 TNRC6C	hsa-miR-4676-3p	1
BDNF MDM2 MRPS10 PTEN	hsa-miR-4662a-5p	1
BDNF MDM2 PTEN TNRC6C	hsa-miR-4643	1
CD44 HSPA4 MDM2 PTEN	hsa-miR-4282	1
CD44 IDE MDM2 MRPS10	hsa-miR-1276	3
	hsa-miR-3922-3p
	hsa-miR-3176
CD44 IDE MDM2 PTEN	hsa-miR-4694-3p	1
CD44 MDM2 MRPS10 POLR1A	hsa-miR-4267	1
CD44 MDM2 MRPS10 PTEN	hsa-miR-485-5p	5
	hsa-miR-2113
	hsa-miR-3133
	hsa-miR-577
	hsa-miR-3671
CD44 MDM2 MRPS10 TNRC6C	hsa-miR-548c-3p	1
CD44 MDM2 POLR1A PTEN	hsa-miR-4505	2
	hsa-miR-298
CD44 MDM2 PTEN TNRC6C	hsa-miR-1279	3
	hsa-miR-1305
	hsa-miR-3941
HSPA4 MDM2 PTEN TNRC6C	hsa-miR-362-3p	2
	hsa-miR-320a
IDE MDM2 MRPS10 POLR1A	hsa-miR-4755-3p	1
IDE MDM2 MRPS10 PTEN	hsa-miR-4470	2
	hsa-miR-3148
IDE MDM2 PTEN TNRC6C	hsa-miR-548d-3p	3
	hsa-miR-548ac
	hsa-miR-548z
MDM2 MOV10 POLR1A PTEN	hsa-miR-4530	1
MDM2 MRPS10 PTEN TNRC6C	hsa-miR-3662	3
	hsa-miR-548n
	hsa-miR-548a-3p
BDNF CD44 MDM2	hsa-miR-4307	4
	hsa-miR-513a-5p
	hsa-miR-34c-3p
	hsa-miR-4795-3p
BDNF MDM2 MRPS10	hsa-miR-5096	1
BDNF MDM2 POLR1A	hsa-miR-4519	3
	hsa-miR-3614-5p
	hsa-miR-4260
BDNF MDM2 PTEN	hsa-miR-3120-3p	2
	hsa-miR-543
BDNF POLR1A TNRC6C	hsa-miR-3074-5p	1
CD44 HSPA4 PTEN	hsa-miR-4517	1
CD44 IDE MDM2	hsa-miR-512-3p	4
	hsa-miR-339-5p
	hsa-miR-4753-3p
	hsa-miR-936
CD44 IDE MRPS10	hsa-miR-576-3p	1
CD44 IDE PTEN	hsa-miR-139-5p	2
	hsa-miR-3688-3p
CD44 MDM2 MOV10	hsa-miR-4728-5p	1
CD44 MDM2 MRPS10	hsa-miR-575	9
	hsa-miR-641
	hsa-miR-4676-5p
	hsa-miR-1253
	hsa-miR-3973
	hsa-miR-628-5p
	hsa-miR-583
	hsa-miR-2467-3p
	hsa-miR-3664-5p
CD44 MDM2 PTEN	hsa-miR-518d-5p	14
	hsa-miR-513a-3p
	hsa-miR-3908
	hsa-miR-4777-5p
	hsa-miR-526a
	hsa-miR-4738-3p
	hsa-miR-520d-5p
	hsa-miR-524-5p
	hsa-miR-1324
	hsa-miR-4776-3p
	hsa-miR-520c-5p
	hsa-miR-188-5p
	hsa-miR-519b-5p
	hsa-miR-519c-5p
CD44 MDM2 TNRC6C	hsa-miR-4659a-3p	3
	hsa-miR-4659b-3p
	hsa-miR-4766-5p
CD44 MRPS10 PTEN	hsa-miR-4731-3p	2
	hsa-miR-4801
CD44 POLR1A PTEN	hsa-miR-4716-5p	1
CD44 POLR1A TNRC6C	hsa-miR-4308	1
CD44 PTEN TNRC6C	hsa-miR-548b-5p	11
	hsa-miR-548d-5p
	hsa-miR-331-5p
	hsa-miR-548a-5p
	hsa-miR-559
	hsa-miR-548ak
	hsa-miR-548c-5p
	hsa-miR-548i
	hsa-miR-548w
	hsa-miR-548ab
	hsa-miR-548y
HSPA4 MDM2 MRPS10	hsa-miR-4269	1
HSPA4 MDM2 POLR1A	hsa-miR-4742-5p	1
HSPA4 MDM2 PTEN	hsa-miR-26b-5p	4
	hsa-miR-3658
	hsa-miR-4659a-5p
	hsa-miR-4659b-5p
HSPA4 MOV10 TNRC6C	hsa-miR-2355-5p	1
HSPA4 POLR1A PTEN	hsa-miR-4710	1
HSPA4 PTEN TNRC6C	hsa-miR-8485	2
	hsa-miR-216b-3p
IDE MDM2 MRPS10	hsa-miR-661	2
	hsa-miR-4725-5p
IDE MDM2 POLR1A	hsa-miR-127-5p	1
IDE MDM2 PTEN	hsa-miR-4465	7
	hsa-miR-1323
	hsa-miR-4662b
	hsa-miR-4426
	hsa-miR-1297
	hsa-miR-4670-3p
	hsa-miR-4647
IDE MDM2 TNRC6C	hsa-miR-3915	3
	hsa-miR-4768-5p
	hsa-miR-4635
IDE MRPS10 TNRC6C	hsa-miR-378a-5p	1
MDM2 MRPS10 PTEN	hsa-miR-590-3p	9
	hsa-miR-4699-3p
	hsa-miR-4272
	hsa-miR-4436b-5p
	hsa-miR-3652
	hsa-miR-3163
	hsa-miR-4430
	hsa-miR-6074
	hsa-miR-3944-5p
MDM2 MRPS10 TNRC6C	hsa-miR-4722-5p	6
	hsa-miR-766-3p
	hsa-miR-1273f
	hsa-miR-4649-3p
	hsa-miR-421
	hsa-miR-5010-3p
MDM2 POLR1A TNRC6C	hsa-miR-4668-3p	1
MDM2 PTEN TNRC6C	hsa-miR-320c	8
	hsa-miR-603
	hsa-miR-4652-3p
	hsa-miR-4638-3p
	hsa-miR-23c
	hsa-miR-4429
	hsa-miR-320d
	hsa-miR-320b
MRPS10 POLR1A PTEN	hsa-miR-3160-5p	2
	hsa-miR-3136-3p
MRPS10 PTEN TNRC6C	hsa-miR-4704-3p	1
BDNF CD44	hsa-miR-3691-3p	2
	hsa-miR-204-5p
BDNF MDM2	hsa-miR-943	8
	hsa-miR-4717-5p
	hsa-miR-3065-5p
	hsa-miR-4420
	hsa-miR-4696
	hsa-miR-4753-5p
	hsa-miR-451b
	hsa-miR-4786-5p
BDNF MOV10	hsa-miR-1-3p	4
	hsa-miR-206
	hsa-miR-16-5p
	hsa-miR-613
BDNF MRPS10	hsa-miR-764	4
	hsa-miR-4477b
	hsa-miR-3976
	hsa-miR-4771
BDNF POLR1A	hsa-miR-4645-5p	3
	hsa-miR-4673
	hsa-miR-4656
BDNF PTEN	hsa-miR-4450	2
	hsa-miR-182-5p
BDNF TNRC6C	hsa-miR-3179	1
CD44 HSPA4	hsa-miR-302b-5p	4
	hsa-miR-3185
	hsa-miR-6734-3p
	hsa-miR-302d-5p
CD44 IDE	hsa-miR-643	6
	hsa-miR-3140-3p
	hsa-miR-3978
	hsa-miR-3679-5p
	hsa-miR-3923
	hsa-miR-409-3p
CD44 MDM2	hsa-miR-548s	45
	hsa-miR-3202
	hsa-miR-4455
	hsa-miR-4685-3p
	hsa-miR-1912
	hsa-miR-765
	hsa-miR-5696
	hsa-miR-4774-3p
	hsa-miR-3168
	hsa-miR-143-3p
	hsa-miR-4665-5p
	hsa-miR-3129-5p
	hsa-miR-3132
	hsa-miR-935
	hsa-miR-4503
	hsa-miR-4642
	hsa-miR-4459
	hsa-miR-3125
	hsa-miR-4270
	hsa-miR-654-5p
	hsa-miR-3121-5p
	hsa-miR-4317
	hsa-miR-1275
	hsa-miR-3124-3p
	hsa-miR-3916
	hsa-miR-4306
	hsa-miR-192-3p
	hsa-miR-4644
	hsa-miR-548an
	hsa-miR-664b-3p
	hsa-miR-587
	hsa-miR-299-5p
	hsa-miR-4533
	hsa-miR-4441
	hsa-miR-3926
	hsa-miR-4646-5p
	hsa-miR-4471
	hsa-miR-4287
	hsa-miR-199a-3p
	hsa-miR-4793-5p
	hsa-miR-199b-3p
	hsa-miR-579-3p
	hsa-miR-145-5p
	hsa-miR-4768-3p
	hsa-miR-552-5p
CD44 MOV10	hsa-miR-608	3
	hsa-miR-4713-5p
	hsa-miR-4651
CD44 MRPS10	hsa-miR-4668-5p	13
	hsa-miR-4527
	hsa-miR-4735-5p
	hsa-miR-492
	hsa-miR-4251
	hsa-miR-3120-5p
	hsa-miR-4802-3p
	hsa-miR-4732-3p
	hsa-miR-3126-3p
	hsa-miR-4535
	hsa-miR-3121-3p
	hsa-miR-640
	hsa-miR-4502
CD44 POLR1A	hsa-miR-3161	4
	hsa-miR-3183
	hsa-miR-4723-3p
	hsa-miR-4254
CD44 PTEN	hsa-miR-4709-3p	19
	hsa-miR-4328
	hsa-miR-3672
	hsa-miR-3169
	hsa-miR-520c-3p
	hsa-miR-3650
	hsa-miR-4295
	hsa-miR-4526
	hsa-miR-216a-5p
	hsa-miR-28-5p
	hsa-miR-4672
	hsa-miR-3660
	hsa-miR-3139
	hsa-miR-3127-3p
	hsa-miR-466
	hsa-miR-3666
	hsa-miR-1283
	hsa-miR-4671-3p
	hsa-miR-3920
CD44 TNRC6C	hsa-miR-3690	4
	hsa-miR-4477a
	hsa-miR-4685-5p
	hsa-miR-4468
HSPA4 MDM2	hsa-miR-5680	4
	hsa-miR-4514
	hsa-miR-6715b-5p
	hsa-miR-4692
HSPA4 PTEN	hsa-miR-3653-3p	6
	hsa-miR-4286
	hsa-miR-7856-5p
	hsa-miR-141-3p
	hsa-miR-200a-3p
	hsa-miR-4719
IDE MDM2	hsa-miR-4799-5p	15
	hsa-miR-4689
	hsa-miR-576-5p
	hsa-miR-3119
	hsa-miR-4680-5p
	hsa-miR-4263
	hsa-miR-6817-3p
	hsa-miR-4724-3p
	hsa-miR-4772-3p
	hsa-miR-1224-5p
	hsa-miR-4495
	hsa-miR-4266
	hsa-miR-3188
	hsa-miR-4695-5p
	hsa-miR-1225-3p
IDE MRPS10	hsa-miR-3653-5p	2
	hsa-miR-324-5p
IDE PTEN	hsa-miR-3663-5p	4
	hsa-miR-3918
	hsa-miR-4693-5p
	hsa-miR-568
IDE TNRC6C	hsa-miR-4473	2
	hsa-miR-572
MDM2 MRPS10	hsa-miR-877-3p	33
	hsa-miR-4649-5p
	hsa-miR-4486
	hsa-miR-4797-3p
	hsa-miR-4264
	hsa-miR-885-5p
	hsa-miR-3612
	hsa-miR-4438
	hsa-miR-939-3p
	hsa-miR-3135b
	hsa-miR-3145-5p
	hsa-miR-4432
	hsa-miR-6849-3p
	hsa-miR-4496
	hsa-miR-6729-5p
	hsa-miR-4762-5p
	hsa-miR-612
	hsa-miR-6512-3p
	hsa-miR-4537
	hsa-miR-7703
	hsa-miR-767-5p
	hsa-miR-500a-3p
	hsa-miR-4275
	hsa-miR-650
	hsa-miR-129-5p
	hsa-miR-508-5p
	hsa-miR-4761-3p
	hsa-miR-1303
	hsa-miR-548p
	hsa-miR-4796-3p
	hsa-miR-1207-3p
	hsa-miR-1273a
	hsa-miR-3187-5p
MDM2 POLR1A	hsa-miR-6720-5p	7
	hsa-miR-3911
	hsa-miR-1972
	hsa-miR-890
	hsa-miR-940
	hsa-miR-4716-3p
	hsa-miR-3664-3p
MDM2 PTEN	hsa-miR-1976	59
	hsa-miR-17-5p
	hsa-miR-3200-5p
	hsa-miR-92b-3p
	hsa-miR-4474-3p
	hsa-miR-142-5p
	hsa-miR-3171
	hsa-miR-32-5p
	hsa-miR-3074-3p
	hsa-miR-582-5p
	hsa-miR-4419b
	hsa-miR-618
	hsa-miR-4744
	hsa-miR-3678-3p
	hsa-miR-20b-5p
	hsa-miR-323b-3p
	hsa-miR-106b-5p
	hsa-miR-628-3p
	hsa-miR-20a-5p
	hsa-miR-106a-5p
	hsa-miR-518a-5p
	hsa-miR-4310
	hsa-miR-429
	hsa-miR-325
	hsa-miR-4711-5p
	hsa-miR-4478
	hsa-miR-527
	hsa-miR-29c-3p
	hsa-miR-2053
	hsa-miR-93-5p
	hsa-miR-548k
	hsa-miR-25-3p
	hsa-miR-425-5p
	hsa-miR-338-3p
	hsa-miR-944
	hsa-miR-369-3p
	hsa-miR-1183
	hsa-miR-4428
	hsa-miR-4653-3p
	hsa-miR-4528
	hsa-miR-217
	hsa-miR-4760-3p
	hsa-miR-519d-3p
	hsa-miR-29b-3p
	hsa-miR-92a-3p
	hsa-miR-4262
	hsa-miR-4762-3p
	hsa-miR-29a-3p
	hsa-miR-371b-5p
	hsa-miR-578
	hsa-miR-4742-3p
	hsa-miR-3609
	hsa-miR-1255a
	hsa-miR-4727-5p
	hsa-miR-3929
	hsa-miR-4769-3p
	hsa-miR-26a-5p
	hsa-miR-1827
	hsa-miR-2054
MDM2 TNRC6C	hsa-miR-4252	13
	hsa-miR-515-5p
	hsa-miR-95-5p
	hsa-miR-548aa
	hsa-miR-4677-5p
	hsa-miR-567
	hsa-miR-2052
	hsa-miR-4797-5p
	hsa-miR-1208
	hsa-miR-3182
	hsa-miR-4708-5p
	hsa-miR-1264
	hsa-miR-297
MRPS10 PTEN	hsa-miR-4770	10
	hsa-miR-2392
	hsa-miR-4782-5p
	hsa-miR-198
	hsa-miR-3924
	hsa-miR-3936
	hsa-miR-4684-3p
	hsa-miR-4290
	hsa-miR-548av-3p
	hsa-miR-3152-3p
MRPS10 TNRC6C	hsa-miR-21-5p	5
	hsa-miR-2278
	hsa-miR-380-3p
	hsa-miR-676-5p
	hsa-miR-1286
POLR1A PTEN	hsa-miR-4639-3p	8
	hsa-miR-320e
	hsa-miR-3661
	hsa-miR-1291
	hsa-miR-2277-3p
	hsa-miR-3919
	hsa-miR-631
	hsa-miR-107
POLR1A TNRC6C	hsa-miR-649	2
	hsa-miR-3173-5p
PTEN TNRC6C	hsa-miR-146b-3p	8
	hsa-miR-4297
	hsa-miR-4791
	hsa-miR-548ag
	hsa-miR-4789-3p
	hsa-miR-6512-5p
	hsa-miR-3201
	hsa-miR-548ai
BDNF	hsa-miR-548as-3p	28
	hsa-miR-30a-5p
	hsa-miR-623
	hsa-miR-548al
	hsa-miR-147b
	hsa-miR-4682
	hsa-miR-4277
	hsa-miR-762
	hsa-miR-3142
	hsa-miR-4667-5p
	hsa-miR-4498
	hsa-miR-4741
	hsa-miR-4700-5p
	hsa-miR-3922-5p
	hsa-miR-1587
	hsa-miR-4665-3p
	hsa-miR-3166
	hsa-miR-3170
	hsa-miR-4755-5p
	hsa-miR-4675
	hsa-miR-1245b-5p
	hsa-miR-3143
	hsa-miR-3925-5p
	hsa-miR-4713-3p
	hsa-miR-646
	hsa-miR-4492
	hsa-miR-933
	hsa-miR-514b-3p
CD44	hsa-miR-210-3p	86
	hsa-miR-4740-5p
	hsa-miR-5196-3p
	hsa-miR-532-3p
	hsa-miR-1267
	hsa-miR-4513
	hsa-miR-4525
	hsa-miR-4765
	hsa-miR-4739
	hsa-miR-4664-5p
	hsa-miR-491-5p
	hsa-miR-3153
	hsa-miR-4712-5p
	hsa-miR-3126-5p
	hsa-miR-4758-5p
	hsa-miR-573
	hsa-miR-296-5p
	hsa-miR-2355-3p
	hsa-miR-770-5p
	hsa-miR-4292
	hsa-miR-3613-5p
	hsa-miR-4299
	hsa-miR-4778-3p
	hsa-miR-6826-3p
	hsa-miR-3684
	hsa-miR-1257
	hsa-miR-133b
	hsa-miR-548q
	hsa-miR-4795-5p
	hsa-miR-4756-5p
	hsa-miR-3175
	hsa-miR-4472
	hsa-miR-342-5p
	hsa-miR-1321
	hsa-miR-4305
	hsa-miR-218-5p
	hsa-miR-6866-3p
	hsa-miR-130b-5p
	hsa-miR-4803
	hsa-miR-3942-3p
	hsa-miR-211-5p
	hsa-miR-595
	hsa-miR-6756-3p
	hsa-miR-373-3p
	hsa-miR-3619-3p
	hsa-miR-4296
	hsa-miR-942-3p
	hsa-miR-4480
	hsa-miR-4456
	hsa-miR-4726-3p
	hsa-miR-3196
	hsa-miR-6716-5p
	hsa-miR-4265
	hsa-miR-4419a
	hsa-miR-3180-3p
	hsa-miR-4439
	hsa-miR-4699-5p
	hsa-miR-4469
	hsa-miR-4687-3p
	hsa-miR-4451
	hsa-miR-3180
	hsa-miR-3657
	hsa-miR-4691-5p
	hsa-miR-3145-3p
	hsa-miR-591
	hsa-miR-498
	hsa-miR-1262
	hsa-miR-4772-5p
	hsa-miR-3616-5p
	hsa-miR-3913-3p
	hsa-miR-4447
	hsa-miR-3667-3p
	hsa-miR-4781-3p
	hsa-miR-609
	hsa-miR-4322
	hsa-miR-4329
	hsa-miR-6832-3p
	hsa-miR-4510
	hsa-miR-4776-5p
	hsa-miR-708-5p
	hsa-miR-34a-5p
	hsa-miR-711
	hsa-miR-4701-3p
	hsa-miR-3136-5p
	hsa-miR-4658
	hsa-miR-3610
HSPA4	hsa-miR-4723-5p	11
	hsa-miR-302c-5p
	hsa-miR-593-5p
	hsa-miR-6854-5p
	hsa-miR-329-3p
	hsa-miR-552-3p
	hsa-miR-493-3p
	hsa-miR-6768-5p
	hsa-miR-6804-5p
	hsa-miR-6806-3p
	hsa-miR-3928-5p
IDE	hsa-miR-4687-5p	36
	hsa-miR-4695-3p
	hsa-miR-2276-3p
	hsa-miR-6890-3p
	hsa-miR-6787-3p
	hsa-miR-6807-5p
	hsa-miR-2682-3p
	hsa-miR-1236-3p
	hsa-miR-4323
	hsa-miR-6781-3p
	hsa-miR-7158-3p
	hsa-miR-1304-3p
	hsa-miR-556-3p
	hsa-miR-3164
	hsa-miR-6744-3p
	hsa-miR-1254
	hsa-miR-3118
	hsa-miR-3611
	hsa-miR-6872-3p
	hsa-miR-4645-3p
	hsa-miR-3605-5p
	hsa-miR-6736-3p
	hsa-miR-4757-5p
	hsa-miR-4779
	hsa-miR-3116
	hsa-miR-4786-3p
	hsa-miR-802
	hsa-miR-3189-5p
	hsa-miR-636
	hsa-miR-203b-3p
	hsa-miR-6728-3p
	hsa-miR-6131
	hsa-miR-7-5p
	hsa-miR-6878-3p
	hsa-miR-3614-3p
	hsa-miR-4461
MDM2	hsa-miR-3529-3p	195
	hsa-miR-665
	hsa-miR-381-3p
	hsa-miR-645
	hsa-miR-3140-5p
	hsa-miR-3682-5p
	hsa-miR-5682
	hsa-miR-202-3p
	hsa-miR-6499-3p
	hsa-miR-4421
	hsa-let-7a-3p
	hsa-miR-3122
	hsa-miR-758-3p
	hsa-miR-4274
	hsa-miR-4684-5p
	hsa-miR-4763-5p
	hsa-miR-4793-3p
	hsa-miR-375
	hsa-miR-4302
	hsa-miR-223-3p
	hsa-miR-330-3p
	hsa-miR-3689d
	hsa-let-7b-3p
	hsa-miR-4751
	hsa-miR-8055
	hsa-miR-600
	hsa-miR-3692-3p
	hsa-miR-151b
	hsa-miR-3670
	hsa-miR-3200-3p
	hsa-miR-4804-3p
	hsa-miR-3689a-3p
	hsa-miR-4711-3p
	hsa-miR-4418
	hsa-miR-1255b-5p
	hsa-miR-4680-3p
	hsa-miR-3686
	hsa-miR-4720-3p
	hsa-miR-4511
	hsa-miR-3131
	hsa-miR-6859-5p
	hsa-miR-599
	hsa-miR-6808-3p
	hsa-miR-6500-3p
	hsa-miR-656-3p
	hsa-miR-323b-5p
	hsa-miR-4539
	hsa-miR-4764-3p
	hsa-miR-4521
	hsa-miR-1273g-3p
	hsa-miR-1252-5p
	hsa-miR-4253
	hsa-miR-654-3p
	hsa-miR-98-3p
	hsa-miR-324-5p
	hsa-miR-1270
	hsa-miR-7110-3p
	hsa-miR-610
	hsa-miR-3689c
	hsa-miR-6864-5p
	hsa-miR-491-3p
	hsa-miR-4261
	hsa-miR-376c-3p
	hsa-miR-4789-5p
	hsa-miR-4686
	hsa-miR-4728-3p
	hsa-miR-571
	hsa-miR-3158-5p
	hsa-miR-6879-3p
	hsa-miR-4781-5p
	hsa-miR-556-5p
	hsa-miR-3675-3p
	hsa-miR-3945
	hsa-miR-499a-5p
	hsa-miR-3607-5p
	hsa-miR-555
	hsa-miR-3117-5p
	hsa-miR-4321
	hsa-miR-4452
	hsa-miR-4501
	hsa-miR-8067
	hsa-miR-614
	hsa-miR-4506
	hsa-miR-4424
	hsa-miR-485-3p
	hsa-miR-632
	hsa-miR-1244
	hsa-miR-367-3p
	hsa-miR-4327
	hsa-miR-876-3p
	hsa-miR-3668
	hsa-miR-4434
	hsa-miR-509-5p
	hsa-miR-7850-5p
	hsa-miR-410-3p
	hsa-miR-3190-5p
	hsa-miR-4467
	hsa-miR-3606-5p
	hsa-miR-3152-5p
	hsa-miR-509-3-5p
	hsa-miR-522-3p
	hsa-miR-185-5p
	hsa-miR-548ah-5p
	hsa-miR-542-3p
	hsa-miR-4777-3p
	hsa-miR-335-3p
	hsa-miR-4284
	hsa-miR-4531
	hsa-miR-1290
	hsa-miR-4778-5p
	hsa-miR-3617-5p
	hsa-miR-4278
	hsa-miR-4540
	hsa-miR-3907
	hsa-miR-561-3p
	hsa-miR-6516-5p
	hsa-miR-3607-3p
	hsa-miR-3146
	hsa-miR-4325
	hsa-miR-526b-3p
	hsa-miR-647
	hsa-miR-4663
	hsa-miR-363-3p
	hsa-miR-3620-3p
	hsa-miR-6508-5p
	hsa-miR-4443
	hsa-miR-4512
	hsa-miR-6505-5p
	hsa-miR-4697-3p
	hsa-miR-4504
	hsa-miR-1268b
	hsa-miR-4637
	hsa-miR-6871-3p
	hsa-miR-1185-2-3p
	hsa-miR-4794
	hsa-miR-200c-5p
	hsa-miR-5192
	hsa-miR-3622b-5p
	hsa-miR-432-5p
	hsa-miR-4422
	hsa-miR-4309
	hsa-miR-526b-5p
	hsa-miR-222-3p
	hsa-miR-617
	hsa-miR-6865-3p
	hsa-miR-548at-5p
	hsa-miR-1233-3p
	hsa-miR-193a-3p
	hsa-miR-2861
	hsa-miR-1273d
	hsa-miR-208a-3p
	hsa-miR-3198
	hsa-miR-221-3p
	hsa-miR-3656
	hsa-miR-4737
	hsa-miR-4427
	hsa-miR-3913-5p
	hsa-miR-651-3p
	hsa-miR-224-3p
	hsa-miR-4683
	hsa-miR-1206
	hsa-miR-548b-3p
	hsa-miR-1322
	hsa-miR-4538
	hsa-miR-6126
	hsa-miR-620
	hsa-let-7f-2-3p
	hsa-miR-605-5p
	hsa-miR-550a-3p
	hsa-let-7f-1-3p
	hsa-miR-611
	hsa-miR-1256
	hsa-miR-4774-5p
	hsa-miR-4273
	hsa-miR-4466
	hsa-miR-335-5p
	hsa-miR-7843-3p
	hsa-miR-4288
	hsa-miR-1245b-3p
	hsa-miR-3674
	hsa-miR-3165
	hsa-miR-4729
	hsa-miR-1278
	hsa-miR-4433b-3p
	hsa-miR-300
	hsa-miR-6873-3p
	hsa-miR-4293
	hsa-miR-4516
	hsa-miR-4666a-3p
	hsa-miR-5580-3p
	hsa-miR-346
	hsa-miR-208b-3p
	hsa-miR-205-3p
	hsa-miR-1185-1-3p
	hsa-miR-3935
MOV10	hsa-miR-4453	4
	hsa-miR-3940-5p
	hsa-miR-3619-5p
	hsa-miR-761
MRPS10	hsa-miR-4507	75
	hsa-miR-140-5p
	hsa-miR-557
	hsa-miR-3622a-5p
	hsa-miR-6895-3p
	hsa-miR-2909
	hsa-miR-377-5p
	hsa-miR-892c-5p
	hsa-miR-548ar-3p
	hsa-miR-6511a-5p
	hsa-miR-593-3p
	hsa-miR-6818-3p
	hsa-miR-4634
	hsa-miR-507
	hsa-miR-3149
	hsa-miR-4715-3p
	hsa-miR-544b
	hsa-miR-3938
	hsa-miR-5003-3p
	hsa-miR-630
	hsa-miR-4436b-3p
	hsa-miR-106a-3p
	hsa-miR-4721
	hsa-miR-196a-3p
	hsa-miR-1285-3p
	hsa-miR-3591-3p
	hsa-miR-3680-3p
	hsa-miR-4276
	hsa-miR-548ae-3p
	hsa-miR-6821-3p
	hsa-miR-6790-3p
	hsa-miR-5197-5p
	hsa-miR-3646
	hsa-miR-146b-5p
	hsa-miR-548ah-3p
	hsa-miR-483-5p
	hsa-miR-520h
	hsa-miR-3616-3p
	hsa-miR-548aq-3p
	hsa-miR-548e-3p
	hsa-miR-548x-3p
	hsa-miR-671-5p
	hsa-miR-548aj-3p
	hsa-miR-6890-5p
	hsa-miR-548f-3p
	hsa-miR-6860
	hsa-miR-589-3p
	hsa-miR-3192-5p
	hsa-miR-6888-3p
	hsa-miR-3934-5p
	hsa-miR-506-5p
	hsa-miR-606
	hsa-miR-622
	hsa-miR-4522
	hsa-miR-6501-3p
	hsa-miR-633
	hsa-miR-3158-3p
	hsa-miR-548j-3p
	hsa-miR-6819-3p
	hsa-miR-450b-5p
	hsa-miR-7851-3p
	hsa-miR-548am-3p
	hsa-miR-5189-5p
	hsa-miR-8063
	hsa-miR-6843-3p
	hsa-miR-6848-3p
	hsa-miR-6747-3p
	hsa-miR-6165
	hsa-miR-3129-3p
	hsa-miR-6877-3p
	hsa-miR-4775
	hsa-miR-1910-3p
	hsa-miR-548az-3p
	hsa-miR-5095
	hsa-miR-4423-3p
POLR1A	hsa-miR-6086	21
	hsa-miR-4769-5p
	hsa-miR-3189-3p
	hsa-miR-4316
	hsa-miR-4489
	hsa-miR-4654
	hsa-miR-4650-5p
	hsa-miR-501-5p
	hsa-miR-4320
	hsa-miR-4283
	hsa-miR-922
	hsa-miR-1184
	hsa-miR-4640-5p
	hsa-miR-4726-5p
	hsa-miR-3909
	hsa-miR-615-3p
	hsa-miR-5581-3p
	hsa-miR-767-3p
	hsa-miR-4652-5p
	hsa-miR-3714
	hsa-miR-4518
PTEN	hsa-miR-4648	103
	hsa-miR-520b
	hsa-miR-519b-3p
	hsa-miR-23a-3p
	hsa-miR-1179
	hsa-miR-3691-5p
	hsa-miR-3688-5p
	hsa-miR-26a-2-3p
	hsa-miR-34a-3p
	hsa-miR-4650-3p
	hsa-miR-6826-5p
	hsa-miR-205-5p
	hsa-miR-4708-3p
	hsa-miR-4761-5p
	hsa-miR-302e
	hsa-miR-19a-3p
	hsa-miR-4633-3p
	hsa-miR-4694-5p
	hsa-miR-19b-3p
	hsa-miR-1207-5p
	hsa-miR-875-3p
	hsa-miR-519a-3p
	hsa-miR-586
	hsa-miR-338-5p
	hsa-miR-4291
	hsa-miR-1193
	hsa-miR-3591-5p
	hsa-miR-548h-3p
	hsa-miR-3655
	hsa-miR-532-5p
	hsa-miR-301a-3p
	hsa-miR-4759
	hsa-miR-4756-3p
	hsa-miR-509-3p
	hsa-miR-1287-5p
	hsa-miR-23b-3p
	hsa-miR-3713
	hsa-miR-26a-1-3p
	hsa-miR-1294
	hsa-miR-769-3p
	hsa-miR-10b-5p
	hsa-miR-153-3p
	hsa-miR-4303
	hsa-miR-4760-5p
	hsa-miR-548bb-3p
	hsa-miR-155-3p
	hsa-miR-103a-3p
	hsa-miR-144-3p
	hsa-miR-486-5p
	hsa-miR-652-5p
	hsa-miR-4289
	hsa-miR-1265
	hsa-miR-130a-3p
	hsa-miR-4736
	hsa-miR-22-3p
	hsa-miR-889-5p
	hsa-miR-3123
	hsa-miR-3943
	hsa-miR-337-5p
	hsa-miR-10a-5p
	hsa-miR-514b-5p
	hsa-miR-490-3p
	hsa-miR-193b-3p
	hsa-miR-7853-5p
	hsa-miR-520a-3p
	hsa-miR-3154
	hsa-miR-3173-3p
	hsa-miR-3065-3p
	hsa-miR-3117-3p
	hsa-miR-519c-3p
	hsa-miR-3942-5p
	hsa-miR-181b-5p
	hsa-miR-4746-3p
	hsa-miR-5787
	hsa-miR-3137
	hsa-miR-4763-3p
	hsa-miR-29a-5p
	hsa-miR-3155b
	hsa-miR-3974
	hsa-miR-3675-5p
	hsa-miR-484
	hsa-miR-4752
	hsa-miR-4764-5p
	hsa-miR-450b-3p
	hsa-miR-520d-3p
	hsa-miR-4792
	hsa-miR-3654
	hsa-miR-520e
	hsa-miR-6842-3p
	hsa-miR-494-3p
	hsa-miR-3144-3p
	hsa-miR-4703-5p
	hsa-miR-301b-3p
	hsa-miR-105-5p
	hsa-miR-181a-5p
	hsa-miR-4766-3p
	hsa-miR-1299
	hsa-miR-548l
	hsa-miR-130b-3p
	hsa-miR-377-3p
	hsa-miR-382-5p
	hsa-miR-103b
	hsa-miR-296-3p
TNRC6C	hsa-miR-214-3p	50
	hsa-miR-7159-5p
	hsa-miR-4748
	hsa-miR-6841-3p
	hsa-miR-6844
	hsa-miR-3925-3p
	hsa-miR-4449
	hsa-miR-125b-2-3p
	hsa-miR-548t-3p
	hsa-miR-670-3p
	hsa-miR-519e-5p
	hsa-miR-4714-5p
	hsa-miR-4666a-5p
	hsa-miR-511-5p
	hsa-miR-1200
	hsa-miR-4509
	hsa-miR-127-3p
	hsa-miR-8064
	hsa-miR-4315
	hsa-miR-6881-3p
	hsa-miR-30b-5p
	hsa-miR-548ap-3p
	hsa-miR-4709-5p
	hsa-miR-4476
	hsa-miR-2116-5p
	hsa-miR-1915-5p
	hsa-miR-132-3p
	hsa-miR-5700
	hsa-miR-539-5p
	hsa-miR-1238-3p
	hsa-miR-22-5p
	hsa-miR-7111-3p
	hsa-miR-548ay-3p
	hsa-miR-4483
	hsa-miR-7152-5p
	hsa-miR-4666b
	hsa-miR-502-5p
	hsa-miR-4464
	hsa-miR-6875-3p
	hsa-miR-212-3p
	hsa-miR-4653-5p
	hsa-miR-1261
	hsa-miR-580-3p
	hsa-miR-6780a-3p
	hsa-miR-548at-3p
	hsa-miR-3921
	hsa-miR-6830-3p
	hsa-miR-629-3p
	hsa-miR-1973
	hsa-miR-3665
	hsa-miR-1293

## Sheet: mirTarbase2022
ID	Species(miRNA)	Species(Target)	miRNA	Target	Reporter assay	Western blot	qPCR	Microarray	NGS	pSILAC	Other	CLIP-Seq	Sum	Number of paper
MIRT003153	hsa	hsa	hsa-miR-210-3p	BDNF	1	1	1	1	0	0	1	0	5	1
MIRT438353	hsa	hsa	hsa-miR-206	BDNF	0	0	1	0	0	0	0	0	1	1
MIRT437447	hsa	hsa	hsa-miR-204-5p	BDNF	1	1	1	0	0	0	0	0	3	1
MIRT437463	hsa	hsa	hsa-miR-16-5p	BDNF	1	1	1	0	0	0	0	0	3	1
MIRT001946	hsa	hsa	hsa-miR-30a-5p	BDNF	1	0	0	0	0	0	1	0	2	1
MIRT002955	hsa	hsa	hsa-miR-1-3p	BDNF	1	0	0	0	0	0	1	0	2	1
MIRT054501	hsa	hsa	hsa-miR-182-5p	BDNF	0	1	1	0	0	0	0	0	2	1
MIRT1324161	hsa	hsa	hsa-miR-4676-3p	BDNF	0	0	0	0	0	0	0	1	1	0
MIRT1324162	hsa	hsa	hsa-miR-943	BDNF	0	0	0	0	0	0	0	1	1	0
MIRT1324163	hsa	hsa	hsa-miR-933	BDNF	0	0	0	0	0	0	0	1	1	0
MIRT1324165	hsa	hsa	hsa-miR-147b	BDNF	0	0	0	0	0	0	0	1	1	0
MIRT1324168	hsa	hsa	hsa-miR-4771	BDNF	0	0	0	0	0	0	0	1	1	0
MIRT1324169	hsa	hsa	hsa-miR-3166	BDNF	0	0	0	0	0	0	0	1	1	0
MIRT1324171	hsa	hsa	hsa-miR-613	BDNF	0	0	0	0	0	0	0	1	1	0
MIRT1324175	hsa	hsa	hsa-miR-3065-5p	BDNF	0	0	0	0	0	0	0	1	1	0
MIRT1324176	hsa	hsa	hsa-miR-548al	BDNF	0	0	0	0	0	0	0	1	1	0
MIRT1324178	hsa	hsa	hsa-miR-4795-3p	BDNF	0	0	0	0	0	0	0	1	1	0
MIRT1324179	hsa	hsa	hsa-miR-4277	BDNF	0	0	0	0	0	0	0	1	1	0
MIRT1324180	hsa	hsa	hsa-miR-4307	BDNF	0	0	0	0	0	0	0	1	1	0
MIRT1566962	hsa	hsa	hsa-miR-4662a-5p	BDNF	0	0	0	0	0	0	0	1	1	0
MIRT1634593	hsa	hsa	hsa-miR-3170	BDNF	0	0	0	0	0	0	0	1	1	0
MIRT1634594	hsa	hsa	hsa-miR-4260	BDNF	0	0	0	0	0	0	0	1	1	0
MIRT1634595	hsa	hsa	hsa-miR-4682	BDNF	0	0	0	0	0	0	0	1	1	0
MIRT1634597	hsa	hsa	hsa-miR-4665-3p	BDNF	0	0	0	0	0	0	0	1	1	0
MIRT1634599	hsa	hsa	hsa-miR-4717-5p	BDNF	0	0	0	0	0	0	0	1	1	0
MIRT1634600	hsa	hsa	hsa-miR-4753-5p	BDNF	0	0	0	0	0	0	0	1	1	0
MIRT1634601	hsa	hsa	hsa-miR-3922-5p	BDNF	0	0	0	0	0	0	0	1	1	0
MIRT1634602	hsa	hsa	hsa-miR-3925-5p	BDNF	0	0	0	0	0	0	0	1	1	0
MIRT1634603	hsa	hsa	hsa-miR-3976	BDNF	0	0	0	0	0	0	0	1	1	0
MIRT1853424	hsa	hsa	hsa-miR-520a-5p	BDNF	0	0	0	0	0	0	0	1	1	0
MIRT1853425	hsa	hsa	hsa-miR-525-5p	BDNF	0	0	0	0	0	0	0	1	1	0
MIRT1853426	hsa	hsa	hsa-miR-3180-5p	BDNF	0	0	0	0	0	0	0	1	1	0
MIRT1853429	hsa	hsa	hsa-miR-514b-3p	BDNF	0	0	0	0	0	0	0	1	1	0
MIRT1853431	hsa	hsa	hsa-miR-646	BDNF	0	0	0	0	0	0	0	1	1	0
MIRT1853434	hsa	hsa	hsa-miR-4755-5p	BDNF	0	0	0	0	0	0	0	1	1	0
MIRT1853435	hsa	hsa	hsa-miR-623	BDNF	0	0	0	0	0	0	0	1	1	0
MIRT1853436	hsa	hsa	hsa-miR-3074-5p	BDNF	0	0	0	0	0	0	0	1	1	0
MIRT1853439	hsa	hsa	hsa-miR-4713-3p	BDNF	0	0	0	0	0	0	0	1	1	0
MIRT1853440	hsa	hsa	hsa-miR-4450	BDNF	0	0	0	0	0	0	0	1	1	0
MIRT1853441	hsa	hsa	hsa-miR-4667-5p	BDNF	0	0	0	0	0	0	0	1	1	0
MIRT1853442	hsa	hsa	hsa-miR-4700-5p	BDNF	0	0	0	0	0	0	0	1	1	0
MIRT1853443	hsa	hsa	hsa-miR-4420	BDNF	0	0	0	0	0	0	0	1	1	0
MIRT1853444	hsa	hsa	hsa-miR-5096	BDNF	0	0	0	0	0	0	0	1	1	0
MIRT1853445	hsa	hsa	hsa-miR-4790-3p	BDNF	0	0	0	0	0	0	0	1	1	0
MIRT1853446	hsa	hsa	hsa-miR-4656	BDNF	0	0	0	0	0	0	0	1	1	0
MIRT1853447	hsa	hsa	hsa-miR-762	BDNF	0	0	0	0	0	0	0	1	1	0
MIRT1853448	hsa	hsa	hsa-miR-4492	BDNF	0	0	0	0	0	0	0	1	1	0
MIRT1853449	hsa	hsa	hsa-miR-4675	BDNF	0	0	0	0	0	0	0	1	1	0
MIRT1853450	hsa	hsa	hsa-miR-4498	BDNF	0	0	0	0	0	0	0	1	1	0
MIRT1853451	hsa	hsa	hsa-miR-4741	BDNF	0	0	0	0	0	0	0	1	1	0
MIRT1853452	hsa	hsa	hsa-miR-1587	BDNF	0	0	0	0	0	0	0	1	1	0
MIRT1853455	hsa	hsa	hsa-miR-764	BDNF	0	0	0	0	0	0	0	1	1	0
MIRT1853456	hsa	hsa	hsa-miR-125a-3p	BDNF	0	0	0	0	0	0	0	1	1	0
MIRT1853457	hsa	hsa	hsa-miR-3143	BDNF	0	0	0	0	0	0	0	1	1	0
MIRT1853458	hsa	hsa	hsa-miR-543	BDNF	0	0	0	0	0	0	0	1	1	0
MIRT1853459	hsa	hsa	hsa-miR-34c-3p	BDNF	0	0	0	0	0	0	0	1	1	0
MIRT1853460	hsa	hsa	hsa-miR-3691-3p	BDNF	0	0	0	0	0	0	0	1	1	0
MIRT1853462	hsa	hsa	hsa-miR-4477b	BDNF	0	0	0	0	0	0	0	1	1	0
MIRT1853463	hsa	hsa	hsa-miR-4696	BDNF	0	0	0	0	0	0	0	1	1	0
MIRT1853464	hsa	hsa	hsa-miR-451b	BDNF	0	0	0	0	0	0	0	1	1	0
MIRT1853465	hsa	hsa	hsa-miR-3120-3p	BDNF	0	0	0	0	0	0	0	1	1	0
MIRT1853467	hsa	hsa	hsa-miR-4786-5p	BDNF	0	0	0	0	0	0	0	1	1	0
MIRT1853468	hsa	hsa	hsa-miR-4311	BDNF	0	0	0	0	0	0	0	1	1	0
MIRT1853469	hsa	hsa	hsa-miR-3064-3p	BDNF	0	0	0	0	0	0	0	1	1	0
MIRT3363016	hsa	hsa	hsa-miR-513a-5p	BDNF	0	0	0	0	0	0	0	1	1	0
MIRT3363018	hsa	hsa	hsa-miR-3614-5p	BDNF	0	0	0	0	0	0	0	1	1	0
MIRT3363020	hsa	hsa	hsa-miR-4673	BDNF	0	0	0	0	0	0	0	1	1	0
MIRT3363021	hsa	hsa	hsa-miR-4645-5p	BDNF	0	0	0	0	0	0	0	1	1	0
MIRT3502456	hsa	hsa	hsa-miR-4257	BDNF	0	0	0	0	0	0	0	1	1	0
MIRT3502458	hsa	hsa	hsa-miR-3179	BDNF	0	0	0	0	0	0	0	1	1	0
MIRT3502461	hsa	hsa	hsa-miR-4643	BDNF	0	0	0	0	0	0	0	1	1	0
MIRT4437155	hsa	hsa	hsa-miR-4519	BDNF	0	0	0	0	0	0	0	1	1	0
MIRT4437167	hsa	hsa	hsa-miR-3142	BDNF	0	0	0	0	0	0	0	1	1	0
MIRT4437168	hsa	hsa	hsa-miR-1245b-5p	BDNF	0	0	0	0	0	0	0	1	1	0
MIRT4890384	hsa	hsa	hsa-miR-188-5p	CD44	0	0	0	0	0	0	0	1	1	0
MIRT4890385	hsa	hsa	hsa-miR-6866-3p	CD44	0	0	0	0	0	0	0	1	1	0
MIRT4890386	hsa	hsa	hsa-miR-6832-3p	CD44	0	0	0	0	0	0	0	1	1	0
MIRT4890387	hsa	hsa	hsa-miR-302b-5p	CD44	0	0	0	0	0	0	0	1	1	0
MIRT4890388	hsa	hsa	hsa-miR-302d-5p	CD44	0	0	0	0	0	0	0	1	1	0
MIRT4890389	hsa	hsa	hsa-miR-6716-5p	CD44	0	0	0	0	0	0	0	1	1	0
MIRT4890390	hsa	hsa	hsa-miR-204-5p	CD44	0	0	0	0	0	0	0	1	1	0
MIRT4890391	hsa	hsa	hsa-miR-211-5p	CD44	0	0	0	0	0	0	0	1	1	0
MIRT4890392	hsa	hsa	hsa-miR-552-5p	CD44	0	0	0	0	0	0	0	1	1	0
MIRT5018432	hsa	hsa	hsa-miR-5196-3p	CD44	0	0	0	0	0	0	0	1	1	0
MIRT5018433	hsa	hsa	hsa-miR-4793-5p	CD44	0	0	0	0	0	0	0	1	1	0
MIRT5018434	hsa	hsa	hsa-miR-3127-3p	CD44	0	0	0	0	0	0	0	1	1	0
MIRT5018435	hsa	hsa	hsa-miR-6756-3p	CD44	0	0	0	0	0	0	0	1	1	0
MIRT5018436	hsa	hsa	hsa-miR-6734-3p	CD44	0	0	0	0	0	0	0	1	1	0
MIRT5018437	hsa	hsa	hsa-miR-3667-3p	CD44	0	0	0	0	0	0	0	1	1	0
MIRT5018438	hsa	hsa	hsa-miR-3121-5p	CD44	0	0	0	0	0	0	0	1	1	0
MIRT5018439	hsa	hsa	hsa-miR-130b-5p	CD44	0	0	0	0	0	0	0	1	1	0
MIRT5018440	hsa	hsa	hsa-miR-5696	CD44	0	0	0	0	0	0	0	1	1	0
MIRT5018441	hsa	hsa	hsa-miR-579-3p	CD44	0	0	0	0	0	0	0	1	1	0
MIRT5018442	hsa	hsa	hsa-miR-664b-3p	CD44	0	0	0	0	0	0	0	1	1	0
MIRT5018443	hsa	hsa	hsa-miR-6826-3p	CD44	0	0	0	0	0	0	0	1	1	0
MIRT5018444	hsa	hsa	hsa-miR-4753-3p	CD44	0	0	0	0	0	0	0	1	1	0
MIRT5018445	hsa	hsa	hsa-miR-192-3p	CD44	0	0	0	0	0	0	0	1	1	0
MIRT5018446	hsa	hsa	hsa-miR-4642	CD44	0	0	0	0	0	0	0	1	1	0
MIRT5018447	hsa	hsa	hsa-miR-4776-3p	CD44	0	0	0	0	0	0	0	1	1	0
MIRT5063671	hsa	hsa	hsa-miR-4802-3p	CD44	0	0	0	0	0	0	0	1	1	0
MIRT5063672	hsa	hsa	hsa-miR-942-3p	CD44	0	0	0	0	0	0	0	1	1	0
MIRT440979	hsa	hsa	hsa-miR-218-5p	CD44	0	0	0	0	1	0	0	0	1	1
MIRT005480	hsa	hsa	hsa-miR-34a-5p	CD44	1	1	1	0	0	0	1	0	4	3
MIRT005969	hsa	hsa	hsa-miR-216a-5p	CD44	1	1	0	0	0	0	0	0	2	1
MIRT005967	hsa	hsa	hsa-miR-608	CD44	1	1	0	0	0	0	0	0	2	1
MIRT003790	hsa	hsa	hsa-miR-199a-3p	CD44	1	1	1	0	0	0	1	0	4	1
MIRT053215	hsa	hsa	hsa-miR-143-3p	CD44	1	1	1	0	0	0	0	0	3	1
MIRT053216	hsa	hsa	hsa-miR-145-5p	CD44	1	1	1	0	0	0	0	0	3	1
MIRT002428	hsa	hsa	hsa-miR-373-3p	CD44	1	1	1	0	0	0	1	0	4	4
MIRT004082	hsa	hsa	hsa-miR-520c-3p	CD44	1	1	1	0	0	0	1	0	4	2
MIRT006474	hsa	hsa	hsa-miR-708-5p	CD44	1	0	1	0	0	0	0	0	2	1
MIRT1328874	hsa	hsa	hsa-miR-4267	CD44	0	0	0	0	0	0	0	1	1	0
MIRT1328875	hsa	hsa	hsa-miR-3129-5p	CD44	0	0	0	0	0	0	0	1	1	0
MIRT1328876	hsa	hsa	hsa-miR-936	CD44	0	0	0	0	0	0	0	1	1	0
MIRT1328878	hsa	hsa	hsa-miR-199b-3p	CD44	0	0	0	0	0	0	0	1	1	0
MIRT1328879	hsa	hsa	hsa-miR-4307	CD44	0	0	0	0	0	0	0	1	1	0
MIRT1328880	hsa	hsa	hsa-miR-339-5p	CD44	0	0	0	0	0	0	0	1	1	0
MIRT1328881	hsa	hsa	hsa-miR-3657	CD44	0	0	0	0	0	0	0	1	1	0
MIRT1328882	hsa	hsa	hsa-miR-595	CD44	0	0	0	0	0	0	0	1	1	0
MIRT1328884	hsa	hsa	hsa-miR-3908	CD44	0	0	0	0	0	0	0	1	1	0
MIRT1328885	hsa	hsa	hsa-miR-3942-3p	CD44	0	0	0	0	0	0	0	1	1	0
MIRT1328886	hsa	hsa	hsa-miR-4735-5p	CD44	0	0	0	0	0	0	0	1	1	0
MIRT1328887	hsa	hsa	hsa-miR-296-5p	CD44	0	0	0	0	0	0	0	1	1	0
MIRT1328888	hsa	hsa	hsa-miR-4477a	CD44	0	0	0	0	0	0	0	1	1	0
MIRT1328889	hsa	hsa	hsa-miR-3920	CD44	0	0	0	0	0	0	0	1	1	0
MIRT1328890	hsa	hsa	hsa-miR-628-5p	CD44	0	0	0	0	0	0	0	1	1	0
MIRT1328891	hsa	hsa	hsa-miR-3613-3p	CD44	0	0	0	0	0	0	0	1	1	0
MIRT1328892	hsa	hsa	hsa-miR-607	CD44	0	0	0	0	0	0	0	1	1	0
MIRT1328893	hsa	hsa	hsa-miR-4685-5p	CD44	0	0	0	0	0	0	0	1	1	0
MIRT1328896	hsa	hsa	hsa-miR-640	CD44	0	0	0	0	0	0	0	1	1	0
MIRT1328897	hsa	hsa	hsa-miR-4738-3p	CD44	0	0	0	0	0	0	0	1	1	0
MIRT1328898	hsa	hsa	hsa-miR-299-5p	CD44	0	0	0	0	0	0	0	1	1	0
MIRT1328900	hsa	hsa	hsa-miR-512-3p	CD44	0	0	0	0	0	0	0	1	1	0
MIRT1328901	hsa	hsa	hsa-miR-1324	CD44	0	0	0	0	0	0	0	1	1	0
MIRT1328902	hsa	hsa	hsa-miR-1912	CD44	0	0	0	0	0	0	0	1	1	0
MIRT1328903	hsa	hsa	hsa-miR-711	CD44	0	0	0	0	0	0	0	1	1	0
MIRT1328904	hsa	hsa	hsa-miR-3168	CD44	0	0	0	0	0	0	0	1	1	0
MIRT1328905	hsa	hsa	hsa-miR-3120-5p	CD44	0	0	0	0	0	0	0	1	1	0
MIRT1328906	hsa	hsa	hsa-miR-3664-5p	CD44	0	0	0	0	0	0	0	1	1	0
MIRT1328907	hsa	hsa	hsa-miR-139-5p	CD44	0	0	0	0	0	0	0	1	1	0
MIRT1328908	hsa	hsa	hsa-miR-3913-3p	CD44	0	0	0	0	0	0	0	1	1	0
MIRT1328910	hsa	hsa	hsa-miR-1276	CD44	0	0	0	0	0	0	0	1	1	0
MIRT1328911	hsa	hsa	hsa-miR-4765	CD44	0	0	0	0	0	0	0	1	1	0
MIRT1328912	hsa	hsa	hsa-miR-4758-5p	CD44	0	0	0	0	0	0	0	1	1	0
MIRT1328913	hsa	hsa	hsa-miR-4658	CD44	0	0	0	0	0	0	0	1	1	0
MIRT1328914	hsa	hsa	hsa-miR-583	CD44	0	0	0	0	0	0	0	1	1	0
MIRT1328915	hsa	hsa	hsa-miR-4311	CD44	0	0	0	0	0	0	0	1	1	0
MIRT1328916	hsa	hsa	hsa-miR-935	CD44	0	0	0	0	0	0	0	1	1	0
MIRT1328917	hsa	hsa	hsa-miR-3140-3p	CD44	0	0	0	0	0	0	0	1	1	0
MIRT1328919	hsa	hsa	hsa-miR-4254	CD44	0	0	0	0	0	0	0	1	1	0
MIRT1328920	hsa	hsa	hsa-miR-3690	CD44	0	0	0	0	0	0	0	1	1	0
MIRT1328922	hsa	hsa	hsa-miR-2355-3p	CD44	0	0	0	0	0	0	0	1	1	0
MIRT1328923	hsa	hsa	hsa-miR-3613-5p	CD44	0	0	0	0	0	0	0	1	1	0
MIRT1328924	hsa	hsa	hsa-miR-4687-3p	CD44	0	0	0	0	0	0	0	1	1	0
MIRT1328925	hsa	hsa	hsa-miR-485-5p	CD44	0	0	0	0	0	0	0	1	1	0
MIRT1328926	hsa	hsa	hsa-miR-4451	CD44	0	0	0	0	0	0	0	1	1	0
MIRT1328929	hsa	hsa	hsa-miR-3180-3p	CD44	0	0	0	0	0	0	0	1	1	0
MIRT1328930	hsa	hsa	hsa-miR-3180	CD44	0	0	0	0	0	0	0	1	1	0
MIRT1328931	hsa	hsa	hsa-miR-3196	CD44	0	0	0	0	0	0	0	1	1	0
MIRT1328932	hsa	hsa	hsa-miR-4292	CD44	0	0	0	0	0	0	0	1	1	0
MIRT1328933	hsa	hsa	hsa-miR-4308	CD44	0	0	0	0	0	0	0	1	1	0
MIRT1328934	hsa	hsa	hsa-miR-4469	CD44	0	0	0	0	0	0	0	1	1	0
MIRT1328935	hsa	hsa	hsa-miR-4713-5p	CD44	0	0	0	0	0	0	0	1	1	0
MIRT1328936	hsa	hsa	hsa-miR-34c-3p	CD44	0	0	0	0	0	0	0	1	1	0
MIRT1328937	hsa	hsa	hsa-miR-643	CD44	0	0	0	0	0	0	0	1	1	0
MIRT1328938	hsa	hsa	hsa-miR-4685-3p	CD44	0	0	0	0	0	0	0	1	1	0
MIRT1328939	hsa	hsa	hsa-miR-4287	CD44	0	0	0	0	0	0	0	1	1	0
MIRT1328940	hsa	hsa	hsa-miR-3684	CD44	0	0	0	0	0	0	0	1	1	0
MIRT1328941	hsa	hsa	hsa-miR-4305	CD44	0	0	0	0	0	0	0	1	1	0
MIRT1328942	hsa	hsa	hsa-miR-548s	CD44	0	0	0	0	0	0	0	1	1	0
MIRT1328943	hsa	hsa	hsa-miR-3926	CD44	0	0	0	0	0	0	0	1	1	0
MIRT1328944	hsa	hsa	hsa-miR-4716-5p	CD44	0	0	0	0	0	0	0	1	1	0
MIRT1328945	hsa	hsa	hsa-miR-591	CD44	0	0	0	0	0	0	0	1	1	0
MIRT1328946	hsa	hsa	hsa-miR-3619-3p	CD44	0	0	0	0	0	0	0	1	1	0
MIRT1328947	hsa	hsa	hsa-miR-4776-5p	CD44	0	0	0	0	0	0	0	1	1	0
MIRT1328948	hsa	hsa	hsa-miR-4790-3p	CD44	0	0	0	0	0	0	0	1	1	0
MIRT1328949	hsa	hsa	hsa-miR-1257	CD44	0	0	0	0	0	0	0	1	1	0
MIRT1328950	hsa	hsa	hsa-miR-548m	CD44	0	0	0	0	0	0	0	1	1	0
MIRT1328951	hsa	hsa	hsa-miR-4803	CD44	0	0	0	0	0	0	0	1	1	0
MIRT1328953	hsa	hsa	hsa-miR-641	CD44	0	0	0	0	0	0	0	1	1	0
MIRT1328954	hsa	hsa	hsa-miR-4731-3p	CD44	0	0	0	0	0	0	0	1	1	0
MIRT1328955	hsa	hsa	hsa-miR-4801	CD44	0	0	0	0	0	0	0	1	1	0
MIRT1328956	hsa	hsa	hsa-miR-4672	CD44	0	0	0	0	0	0	0	1	1	0
MIRT1328957	hsa	hsa	hsa-miR-466	CD44	0	0	0	0	0	0	0	1	1	0
MIRT1328958	hsa	hsa	hsa-miR-3941	CD44	0	0	0	0	0	0	0	1	1	0
MIRT1572638	hsa	hsa	hsa-miR-3124-3p	CD44	0	0	0	0	0	0	0	1	1	0
MIRT1887418	hsa	hsa	hsa-miR-492	CD44	0	0	0	0	0	0	0	1	1	0
MIRT1887421	hsa	hsa	hsa-miR-4535	CD44	0	0	0	0	0	0	0	1	1	0
MIRT1887427	hsa	hsa	hsa-miR-513a-3p	CD44	0	0	0	0	0	0	0	1	1	0
MIRT1887430	hsa	hsa	hsa-miR-3153	CD44	0	0	0	0	0	0	0	1	1	0
MIRT1887431	hsa	hsa	hsa-miR-4668-5p	CD44	0	0	0	0	0	0	0	1	1	0
MIRT1887433	hsa	hsa	hsa-miR-4726-3p	CD44	0	0	0	0	0	0	0	1	1	0
MIRT1887434	hsa	hsa	hsa-miR-4691-5p	CD44	0	0	0	0	0	0	0	1	1	0
MIRT1887435	hsa	hsa	hsa-miR-3671	CD44	0	0	0	0	0	0	0	1	1	0
MIRT1887437	hsa	hsa	hsa-miR-4282	CD44	0	0	0	0	0	0	0	1	1	0
MIRT1887438	hsa	hsa	hsa-miR-4766-5p	CD44	0	0	0	0	0	0	0	1	1	0
MIRT1887440	hsa	hsa	hsa-miR-532-3p	CD44	0	0	0	0	0	0	0	1	1	0
MIRT1887444	hsa	hsa	hsa-miR-3121-3p	CD44	0	0	0	0	0	0	0	1	1	0
MIRT1887445	hsa	hsa	hsa-miR-577	CD44	0	0	0	0	0	0	0	1	1	0
MIRT1887449	hsa	hsa	hsa-miR-3923	CD44	0	0	0	0	0	0	0	1	1	0
MIRT1887450	hsa	hsa	hsa-miR-576-3p	CD44	0	0	0	0	0	0	0	1	1	0
MIRT1887451	hsa	hsa	hsa-miR-4709-3p	CD44	0	0	0	0	0	0	0	1	1	0
MIRT1887453	hsa	hsa	hsa-miR-1267	CD44	0	0	0	0	0	0	0	1	1	0
MIRT1887454	hsa	hsa	hsa-miR-520c-5p	CD44	0	0	0	0	0	0	0	1	1	0
MIRT1887455	hsa	hsa	hsa-miR-519b-5p	CD44	0	0	0	0	0	0	0	1	1	0
MIRT1887456	hsa	hsa	hsa-miR-526a	CD44	0	0	0	0	0	0	0	1	1	0
MIRT1887457	hsa	hsa	hsa-miR-518d-5p	CD44	0	0	0	0	0	0	0	1	1	0
MIRT1887458	hsa	hsa	hsa-miR-519c-5p	CD44	0	0	0	0	0	0	0	1	1	0
MIRT1887459	hsa	hsa	hsa-miR-4777-5p	CD44	0	0	0	0	0	0	0	1	1	0
MIRT1887460	hsa	hsa	hsa-miR-609	CD44	0	0	0	0	0	0	0	1	1	0
MIRT1887461	hsa	hsa	hsa-miR-4455	CD44	0	0	0	0	0	0	0	1	1	0
MIRT1887462	hsa	hsa	hsa-miR-4701-3p	CD44	0	0	0	0	0	0	0	1	1	0
MIRT1887463	hsa	hsa	hsa-miR-1262	CD44	0	0	0	0	0	0	0	1	1	0
MIRT1887467	hsa	hsa	hsa-miR-548ab	CD44	0	0	0	0	0	0	0	1	1	0
MIRT1887468	hsa	hsa	hsa-miR-548ak	CD44	0	0	0	0	0	0	0	1	1	0
MIRT1887469	hsa	hsa	hsa-miR-548d-5p	CD44	0	0	0	0	0	0	0	1	1	0
MIRT1887470	hsa	hsa	hsa-miR-548y	CD44	0	0	0	0	0	0	0	1	1	0
MIRT1887471	hsa	hsa	hsa-miR-548b-5p	CD44	0	0	0	0	0	0	0	1	1	0
MIRT1887473	hsa	hsa	hsa-miR-548a-5p	CD44	0	0	0	0	0	0	0	1	1	0
MIRT1887474	hsa	hsa	hsa-miR-548c-5p	CD44	0	0	0	0	0	0	0	1	1	0
MIRT1887476	hsa	hsa	hsa-miR-548w	CD44	0	0	0	0	0	0	0	1	1	0
MIRT1887477	hsa	hsa	hsa-miR-559	CD44	0	0	0	0	0	0	0	1	1	0
MIRT1887478	hsa	hsa	hsa-miR-548i	CD44	0	0	0	0	0	0	0	1	1	0
MIRT1887479	hsa	hsa	hsa-miR-3973	CD44	0	0	0	0	0	0	0	1	1	0
MIRT1887480	hsa	hsa	hsa-miR-4740-5p	CD44	0	0	0	0	0	0	0	1	1	0
MIRT1887481	hsa	hsa	hsa-miR-3169	CD44	0	0	0	0	0	0	0	1	1	0
MIRT1887482	hsa	hsa	hsa-miR-4795-3p	CD44	0	0	0	0	0	0	0	1	1	0
MIRT1887484	hsa	hsa	hsa-miR-4699-5p	CD44	0	0	0	0	0	0	0	1	1	0
MIRT1887486	hsa	hsa	hsa-miR-2113	CD44	0	0	0	0	0	0	0	1	1	0
MIRT1887487	hsa	hsa	hsa-miR-4328	CD44	0	0	0	0	0	0	0	1	1	0
MIRT1887488	hsa	hsa	hsa-miR-3145-3p	CD44	0	0	0	0	0	0	0	1	1	0
MIRT1887489	hsa	hsa	hsa-miR-3185	CD44	0	0	0	0	0	0	0	1	1	0
MIRT1887497	hsa	hsa	hsa-miR-524-5p	CD44	0	0	0	0	0	0	0	1	1	0
MIRT1887498	hsa	hsa	hsa-miR-520d-5p	CD44	0	0	0	0	0	0	0	1	1	0
MIRT1887501	hsa	hsa	hsa-miR-548an	CD44	0	0	0	0	0	0	0	1	1	0
MIRT1887504	hsa	hsa	hsa-miR-587	CD44	0	0	0	0	0	0	0	1	1	0
MIRT1887513	hsa	hsa	hsa-miR-548c-3p	CD44	0	0	0	0	0	0	0	1	1	0
MIRT1887514	hsa	hsa	hsa-miR-3650	CD44	0	0	0	0	0	0	0	1	1	0
MIRT1887515	hsa	hsa	hsa-miR-3161	CD44	0	0	0	0	0	0	0	1	1	0
MIRT1887520	hsa	hsa	hsa-miR-4299	CD44	0	0	0	0	0	0	0	1	1	0
MIRT1887521	hsa	hsa	hsa-miR-548q	CD44	0	0	0	0	0	0	0	1	1	0
MIRT1887522	hsa	hsa	hsa-miR-4456	CD44	0	0	0	0	0	0	0	1	1	0
MIRT1887523	hsa	hsa	hsa-miR-4774-3p	CD44	0	0	0	0	0	0	0	1	1	0
MIRT1887525	hsa	hsa	hsa-miR-133b	CD44	0	0	0	0	0	0	0	1	1	0
MIRT1887526	hsa	hsa	hsa-miR-770-5p	CD44	0	0	0	0	0	0	0	1	1	0
MIRT1887527	hsa	hsa	hsa-miR-4712-5p	CD44	0	0	0	0	0	0	0	1	1	0
MIRT1887528	hsa	hsa	hsa-miR-4676-5p	CD44	0	0	0	0	0	0	0	1	1	0
MIRT1887529	hsa	hsa	hsa-miR-575	CD44	0	0	0	0	0	0	0	1	1	0
MIRT1887531	hsa	hsa	hsa-miR-3679-5p	CD44	0	0	0	0	0	0	0	1	1	0
MIRT1887533	hsa	hsa	hsa-miR-3125	CD44	0	0	0	0	0	0	0	1	1	0
MIRT1887534	hsa	hsa	hsa-miR-3916	CD44	0	0	0	0	0	0	0	1	1	0
MIRT1887535	hsa	hsa	hsa-miR-4517	CD44	0	0	0	0	0	0	0	1	1	0
MIRT1887536	hsa	hsa	hsa-miR-4480	CD44	0	0	0	0	0	0	0	1	1	0
MIRT1887537	hsa	hsa	hsa-miR-3064-3p	CD44	0	0	0	0	0	0	0	1	1	0
MIRT1887538	hsa	hsa	hsa-miR-3610	CD44	0	0	0	0	0	0	0	1	1	0
MIRT1887540	hsa	hsa	hsa-miR-4251	CD44	0	0	0	0	0	0	0	1	1	0
MIRT1887542	hsa	hsa	hsa-miR-4659b-3p	CD44	0	0	0	0	0	0	0	1	1	0
MIRT1887543	hsa	hsa	hsa-miR-4659a-3p	CD44	0	0	0	0	0	0	0	1	1	0
MIRT1887544	hsa	hsa	hsa-miR-4778-3p	CD44	0	0	0	0	0	0	0	1	1	0
MIRT1887546	hsa	hsa	hsa-miR-331-5p	CD44	0	0	0	0	0	0	0	1	1	0
MIRT1887547	hsa	hsa	hsa-miR-4503	CD44	0	0	0	0	0	0	0	1	1	0
MIRT1887548	hsa	hsa	hsa-miR-4317	CD44	0	0	0	0	0	0	0	1	1	0
MIRT1887549	hsa	hsa	hsa-miR-1253	CD44	0	0	0	0	0	0	0	1	1	0
MIRT1887550	hsa	hsa	hsa-miR-4329	CD44	0	0	0	0	0	0	0	1	1	0
MIRT1887551	hsa	hsa	hsa-miR-4527	CD44	0	0	0	0	0	0	0	1	1	0
MIRT1887553	hsa	hsa	hsa-miR-3139	CD44	0	0	0	0	0	0	0	1	1	0
MIRT1887554	hsa	hsa	hsa-miR-28-5p	CD44	0	0	0	0	0	0	0	1	1	0
MIRT1887557	hsa	hsa	hsa-miR-4459	CD44	0	0	0	0	0	0	0	1	1	0
MIRT1887558	hsa	hsa	hsa-miR-4768-3p	CD44	0	0	0	0	0	0	0	1	1	0
MIRT1887563	hsa	hsa	hsa-miR-4646-5p	CD44	0	0	0	0	0	0	0	1	1	0
MIRT1887564	hsa	hsa	hsa-miR-3126-3p	CD44	0	0	0	0	0	0	0	1	1	0
MIRT1887569	hsa	hsa	hsa-miR-4671-3p	CD44	0	0	0	0	0	0	0	1	1	0
MIRT1887570	hsa	hsa	hsa-miR-3666	CD44	0	0	0	0	0	0	0	1	1	0
MIRT1887571	hsa	hsa	hsa-miR-4295	CD44	0	0	0	0	0	0	0	1	1	0
MIRT1887573	hsa	hsa	hsa-miR-4505	CD44	0	0	0	0	0	0	0	1	1	0
MIRT1887574	hsa	hsa	hsa-miR-2467-3p	CD44	0	0	0	0	0	0	0	1	1	0
MIRT1887575	hsa	hsa	hsa-miR-4468	CD44	0	0	0	0	0	0	0	1	1	0
MIRT1887576	hsa	hsa	hsa-miR-765	CD44	0	0	0	0	0	0	0	1	1	0
MIRT1887577	hsa	hsa	hsa-miR-4739	CD44	0	0	0	0	0	0	0	1	1	0
MIRT1887578	hsa	hsa	hsa-miR-1321	CD44	0	0	0	0	0	0	0	1	1	0
MIRT1887579	hsa	hsa	hsa-miR-4756-5p	CD44	0	0	0	0	0	0	0	1	1	0
MIRT1887580	hsa	hsa	hsa-miR-4441	CD44	0	0	0	0	0	0	0	1	1	0
MIRT1887581	hsa	hsa	hsa-miR-4270	CD44	0	0	0	0	0	0	0	1	1	0
MIRT1887584	hsa	hsa	hsa-miR-3132	CD44	0	0	0	0	0	0	0	1	1	0
MIRT1887585	hsa	hsa	hsa-miR-3175	CD44	0	0	0	0	0	0	0	1	1	0
MIRT1887586	hsa	hsa	hsa-miR-4728-5p	CD44	0	0	0	0	0	0	0	1	1	0
MIRT1887587	hsa	hsa	hsa-miR-4644	CD44	0	0	0	0	0	0	0	1	1	0
MIRT1887589	hsa	hsa	hsa-miR-4306	CD44	0	0	0	0	0	0	0	1	1	0
MIRT1887590	hsa	hsa	hsa-miR-4795-5p	CD44	0	0	0	0	0	0	0	1	1	0
MIRT1887591	hsa	hsa	hsa-miR-3616-5p	CD44	0	0	0	0	0	0	0	1	1	0
MIRT1887592	hsa	hsa	hsa-miR-573	CD44	0	0	0	0	0	0	0	1	1	0
MIRT1887594	hsa	hsa	hsa-miR-342-5p	CD44	0	0	0	0	0	0	0	1	1	0
MIRT1887595	hsa	hsa	hsa-miR-4664-5p	CD44	0	0	0	0	0	0	0	1	1	0
MIRT1887597	hsa	hsa	hsa-miR-4651	CD44	0	0	0	0	0	0	0	1	1	0
MIRT1887598	hsa	hsa	hsa-miR-491-5p	CD44	0	0	0	0	0	0	0	1	1	0
MIRT1887599	hsa	hsa	hsa-miR-4447	CD44	0	0	0	0	0	0	0	1	1	0
MIRT1887600	hsa	hsa	hsa-miR-4472	CD44	0	0	0	0	0	0	0	1	1	0
MIRT1887602	hsa	hsa	hsa-miR-4322	CD44	0	0	0	0	0	0	0	1	1	0
MIRT1887603	hsa	hsa	hsa-miR-4296	CD44	0	0	0	0	0	0	0	1	1	0
MIRT1887604	hsa	hsa	hsa-miR-4265	CD44	0	0	0	0	0	0	0	1	1	0
MIRT1887605	hsa	hsa	hsa-miR-498	CD44	0	0	0	0	0	0	0	1	1	0
MIRT1887606	hsa	hsa	hsa-miR-1305	CD44	0	0	0	0	0	0	0	1	1	0
MIRT1887607	hsa	hsa	hsa-miR-513a-5p	CD44	0	0	0	0	0	0	0	1	1	0
MIRT1887610	hsa	hsa	hsa-miR-3176	CD44	0	0	0	0	0	0	0	1	1	0
MIRT1887611	hsa	hsa	hsa-miR-3922-3p	CD44	0	0	0	0	0	0	0	1	1	0
MIRT1887612	hsa	hsa	hsa-miR-4694-3p	CD44	0	0	0	0	0	0	0	1	1	0
MIRT1887640	hsa	hsa	hsa-miR-3672	CD44	0	0	0	0	0	0	0	1	1	0
MIRT1887641	hsa	hsa	hsa-miR-3126-5p	CD44	0	0	0	0	0	0	0	1	1	0
MIRT1887642	hsa	hsa	hsa-miR-4510	CD44	0	0	0	0	0	0	0	1	1	0
MIRT1887643	hsa	hsa	hsa-miR-4419a	CD44	0	0	0	0	0	0	0	1	1	0
MIRT1887648	hsa	hsa	hsa-miR-3691-3p	CD44	0	0	0	0	0	0	0	1	1	0
MIRT1887650	hsa	hsa	hsa-miR-4257	CD44	0	0	0	0	0	0	0	1	1	0
MIRT1887659	hsa	hsa	hsa-miR-4781-3p	CD44	0	0	0	0	0	0	0	1	1	0
MIRT1887660	hsa	hsa	hsa-miR-409-3p	CD44	0	0	0	0	0	0	0	1	1	0
MIRT1887665	hsa	hsa	hsa-miR-4723-3p	CD44	0	0	0	0	0	0	0	1	1	0
MIRT1887666	hsa	hsa	hsa-miR-3183	CD44	0	0	0	0	0	0	0	1	1	0
MIRT1887669	hsa	hsa	hsa-miR-3180-5p	CD44	0	0	0	0	0	0	0	1	1	0
MIRT1887670	hsa	hsa	hsa-miR-525-5p	CD44	0	0	0	0	0	0	0	1	1	0
MIRT1887671	hsa	hsa	hsa-miR-520a-5p	CD44	0	0	0	0	0	0	0	1	1	0
MIRT2512724	hsa	hsa	hsa-miR-4723-5p	CD44	0	0	0	0	0	0	0	1	1	0
MIRT2512725	hsa	hsa	hsa-miR-1275	CD44	0	0	0	0	0	0	0	1	1	0
MIRT2512726	hsa	hsa	hsa-miR-4665-5p	CD44	0	0	0	0	0	0	0	1	1	0
MIRT2512727	hsa	hsa	hsa-miR-4525	CD44	0	0	0	0	0	0	0	1	1	0
MIRT2512728	hsa	hsa	hsa-miR-654-5p	CD44	0	0	0	0	0	0	0	1	1	0
MIRT2512932	hsa	hsa	hsa-miR-1283	CD44	0	0	0	0	0	0	0	1	1	0
MIRT3527271	hsa	hsa	hsa-miR-4772-5p	CD44	0	0	0	0	0	0	0	1	1	0
MIRT3527285	hsa	hsa	hsa-miR-4698	CD44	0	0	0	0	0	0	0	1	1	0
MIRT3527286	hsa	hsa	hsa-miR-3202	CD44	0	0	0	0	0	0	0	1	1	0
MIRT3527287	hsa	hsa	hsa-miR-4533	CD44	0	0	0	0	0	0	0	1	1	0
MIRT3527288	hsa	hsa	hsa-miR-3688-3p	CD44	0	0	0	0	0	0	0	1	1	0
MIRT3527335	hsa	hsa	hsa-miR-4526	CD44	0	0	0	0	0	0	0	1	1	0
MIRT3527336	hsa	hsa	hsa-miR-3660	CD44	0	0	0	0	0	0	0	1	1	0
MIRT3527354	hsa	hsa	hsa-miR-1279	CD44	0	0	0	0	0	0	0	1	1	0
MIRT3527394	hsa	hsa	hsa-miR-4502	CD44	0	0	0	0	0	0	0	1	1	0
MIRT3527395	hsa	hsa	hsa-miR-3136-5p	CD44	0	0	0	0	0	0	0	1	1	0
MIRT3527396	hsa	hsa	hsa-miR-4513	CD44	0	0	0	0	0	0	0	1	1	0
MIRT3527397	hsa	hsa	hsa-miR-4439	CD44	0	0	0	0	0	0	0	1	1	0
MIRT3527398	hsa	hsa	hsa-miR-4732-3p	CD44	0	0	0	0	0	0	0	1	1	0
MIRT3527429	hsa	hsa	hsa-miR-298	CD44	0	0	0	0	0	0	0	1	1	0
MIRT4008439	hsa	hsa	hsa-miR-4471	CD44	0	0	0	0	0	0	0	1	1	0
MIRT4008441	hsa	hsa	hsa-miR-3133	CD44	0	0	0	0	0	0	0	1	1	0
MIRT4008671	hsa	hsa	hsa-miR-3978	CD44	0	0	0	0	0	0	0	1	1	0
MIRT044647	hsa	hsa	hsa-miR-320a	HSPA4	0	0	0	0	1	0	0	0	1	1
MIRT5512148	hsa	hsa	hsa-miR-6854-5p	HSPA4	0	0	0	0	0	0	0	1	1	0
MIRT1588645	hsa	hsa	hsa-miR-4659b-5p	HSPA4	0	0	0	0	0	0	0	1	1	0
MIRT1588644	hsa	hsa	hsa-miR-4659a-5p	HSPA4	0	0	0	0	0	0	0	1	1	0
MIRT4904810	hsa	hsa	hsa-miR-4692	HSPA4	0	0	0	0	0	0	0	1	1	0
MIRT4904809	hsa	hsa	hsa-miR-4514	HSPA4	0	0	0	0	0	0	0	1	1	0
MIRT4929097	hsa	hsa	hsa-miR-4286	HSPA4	0	0	0	0	0	0	0	1	1	0
MIRT1682113	hsa	hsa	hsa-miR-4719	HSPA4	0	0	0	0	0	0	0	1	1	0
MIRT1588642	hsa	hsa	hsa-miR-4687-5p	HSPA4	0	0	0	0	0	0	0	1	1	0
MIRT5512151	hsa	hsa	hsa-miR-3928-5p	HSPA4	0	0	0	0	0	0	0	1	1	0
MIRT5512152	hsa	hsa	hsa-miR-6806-3p	HSPA4	0	0	0	0	0	0	0	1	1	0
MIRT5512150	hsa	hsa	hsa-miR-3185	HSPA4	0	0	0	0	0	0	0	1	1	0
MIRT5512145	hsa	hsa	hsa-miR-4517	HSPA4	0	0	0	0	0	0	0	1	1	0
MIRT5512153	hsa	hsa	hsa-miR-493-3p	HSPA4	0	0	0	0	0	0	0	1	1	0
MIRT5512154	hsa	hsa	hsa-miR-6804-5p	HSPA4	0	0	0	0	0	0	0	1	1	0
MIRT5512155	hsa	hsa	hsa-miR-4710	HSPA4	0	0	0	0	0	0	0	1	1	0
MIRT5512149	hsa	hsa	hsa-miR-125a-3p	HSPA4	0	0	0	0	0	0	0	1	1	0
MIRT5512147	hsa	hsa	hsa-miR-552-3p	HSPA4	0	0	0	0	0	0	0	1	1	0
MIRT5512146	hsa	hsa	hsa-miR-6768-5p	HSPA4	0	0	0	0	0	0	0	1	1	0
MIRT4949826	hsa	hsa	hsa-miR-8485	HSPA4	0	0	0	0	0	0	0	1	1	0
MIRT714497	hsa	hsa	hsa-miR-200a-3p	HSPA4	0	0	0	0	1	0	0	0	1	1
MIRT714498	hsa	hsa	hsa-miR-141-3p	HSPA4	0	0	0	0	1	0	0	0	1	1
MIRT714487	hsa	hsa	hsa-miR-302c-5p	HSPA4	0	0	0	0	1	0	0	0	1	1
MIRT714490	hsa	hsa	hsa-miR-302b-5p	HSPA4	0	0	0	0	1	0	0	0	1	1
MIRT714489	hsa	hsa	hsa-miR-302d-5p	HSPA4	0	0	0	0	1	0	0	0	1	1
MIRT714496	hsa	hsa	hsa-miR-216b-3p	HSPA4	0	0	0	0	1	0	0	0	1	1
MIRT714488	hsa	hsa	hsa-miR-593-5p	HSPA4	0	0	0	0	1	0	0	0	1	1
MIRT714493	hsa	hsa	hsa-miR-6715b-5p	HSPA4	0	0	0	0	1	0	0	0	1	1
MIRT714494	hsa	hsa	hsa-miR-4269	HSPA4	0	0	0	0	1	0	0	0	1	1
MIRT714495	hsa	hsa	hsa-miR-4742-5p	HSPA4	0	0	0	0	1	0	0	0	1	1
MIRT5150713	hsa	hsa	hsa-miR-3653-3p	HSPA4	0	0	0	0	0	0	0	1	1	0
MIRT5150714	hsa	hsa	hsa-miR-3658	HSPA4	0	0	0	0	0	0	0	1	1	0
MIRT4963377	hsa	hsa	hsa-miR-329-3p	HSPA4	0	0	0	0	0	0	0	1	1	0
MIRT4963378	hsa	hsa	hsa-miR-362-3p	HSPA4	0	0	0	0	0	0	0	1	1	0
MIRT5305633	hsa	hsa	hsa-miR-5680	HSPA4	0	0	0	0	0	0	0	1	1	0
MIRT5150715	hsa	hsa	hsa-miR-7856-5p	HSPA4	0	0	0	0	0	0	0	1	1	0
MIRT5008458	hsa	hsa	hsa-miR-4282	HSPA4	0	0	0	0	0	0	0	1	1	0
MIRT4967434	hsa	hsa	hsa-miR-3613-3p	HSPA4	0	0	0	0	0	0	0	1	1	0
MIRT4971236	hsa	hsa	hsa-miR-2355-5p	HSPA4	0	0	0	0	0	0	0	1	1	0
MIRT4982012	hsa	hsa	hsa-miR-6734-3p	HSPA4	0	0	0	0	0	0	0	1	1	0
MIRT030164	hsa	hsa	hsa-miR-26b-5p	HSPA4	0	0	0	1	0	0	0	0	1	1
MIRT4979339	hsa	hsa	hsa-miR-3529-3p	IDE	0	0	0	0	0	0	0	1	1	0
MIRT5008470	hsa	hsa	hsa-miR-6890-3p	IDE	0	0	0	0	0	0	0	1	1	0
MIRT5008471	hsa	hsa	hsa-miR-6736-3p	IDE	0	0	0	0	0	0	0	1	1	0
MIRT5008472	hsa	hsa	hsa-miR-1304-3p	IDE	0	0	0	0	0	0	0	1	1	0
MIRT5008473	hsa	hsa	hsa-miR-6787-3p	IDE	0	0	0	0	0	0	0	1	1	0
MIRT5008474	hsa	hsa	hsa-miR-6817-3p	IDE	0	0	0	0	0	0	0	1	1	0
MIRT5008475	hsa	hsa	hsa-miR-6728-3p	IDE	0	0	0	0	0	0	0	1	1	0
MIRT5008476	hsa	hsa	hsa-miR-4772-3p	IDE	0	0	0	0	0	0	0	1	1	0
MIRT5008477	hsa	hsa	hsa-miR-2276-3p	IDE	0	0	0	0	0	0	0	1	1	0
MIRT5008478	hsa	hsa	hsa-miR-4695-3p	IDE	0	0	0	0	0	0	0	1	1	0
MIRT5008479	hsa	hsa	hsa-miR-572	IDE	0	0	0	0	0	0	0	1	1	0
MIRT5071266	hsa	hsa	hsa-miR-6872-3p	IDE	0	0	0	0	0	0	0	1	1	0
MIRT5071267	hsa	hsa	hsa-miR-877-3p	IDE	0	0	0	0	0	0	0	1	1	0
MIRT5071268	hsa	hsa	hsa-miR-1236-3p	IDE	0	0	0	0	0	0	0	1	1	0
MIRT5071269	hsa	hsa	hsa-miR-3176	IDE	0	0	0	0	0	0	0	1	1	0
MIRT5071270	hsa	hsa	hsa-miR-3922-3p	IDE	0	0	0	0	0	0	0	1	1	0
MIRT5071271	hsa	hsa	hsa-miR-2682-3p	IDE	0	0	0	0	0	0	0	1	1	0
MIRT5071272	hsa	hsa	hsa-miR-6781-3p	IDE	0	0	0	0	0	0	0	1	1	0
MIRT5071273	hsa	hsa	hsa-miR-1254	IDE	0	0	0	0	0	0	0	1	1	0
MIRT5071274	hsa	hsa	hsa-miR-3116	IDE	0	0	0	0	0	0	0	1	1	0
MIRT5071275	hsa	hsa	hsa-miR-661	IDE	0	0	0	0	0	0	0	1	1	0
MIRT5071276	hsa	hsa	hsa-miR-4757-5p	IDE	0	0	0	0	0	0	0	1	1	0
MIRT5071277	hsa	hsa	hsa-miR-6744-3p	IDE	0	0	0	0	0	0	0	1	1	0
MIRT5071278	hsa	hsa	hsa-miR-6807-5p	IDE	0	0	0	0	0	0	0	1	1	0
MIRT5071279	hsa	hsa	hsa-miR-6878-3p	IDE	0	0	0	0	0	0	0	1	1	0
MIRT5110905	hsa	hsa	hsa-miR-3653-5p	IDE	0	0	0	0	0	0	0	1	1	0
MIRT5110906	hsa	hsa	hsa-miR-3663-5p	IDE	0	0	0	0	0	0	0	1	1	0
MIRT5110907	hsa	hsa	hsa-miR-4635	IDE	0	0	0	0	0	0	0	1	1	0
MIRT5110908	hsa	hsa	hsa-miR-4680-5p	IDE	0	0	0	0	0	0	0	1	1	0
MIRT5110909	hsa	hsa	hsa-miR-4755-3p	IDE	0	0	0	0	0	0	0	1	1	0
MIRT5110910	hsa	hsa	hsa-miR-6131	IDE	0	0	0	0	0	0	0	1	1	0
MIRT5110911	hsa	hsa	hsa-miR-378a-5p	IDE	0	0	0	0	0	0	0	1	1	0
MIRT5110912	hsa	hsa	hsa-miR-7158-3p	IDE	0	0	0	0	0	0	0	1	1	0
MIRT5110913	hsa	hsa	hsa-miR-203b-3p	IDE	0	0	0	0	0	0	0	1	1	0
MIRT025720	hsa	hsa	hsa-miR-7-5p	IDE	0	0	0	1	0	0	0	0	1	2
MIRT1454272	hsa	hsa	hsa-miR-3605-5p	IDE	0	0	0	0	0	0	0	1	1	0
MIRT1454273	hsa	hsa	hsa-miR-3679-5p	IDE	0	0	0	0	0	0	0	1	1	0
MIRT1454274	hsa	hsa	hsa-miR-4689	IDE	0	0	0	0	0	0	0	1	1	0
MIRT1454275	hsa	hsa	hsa-miR-3915	IDE	0	0	0	0	0	0	0	1	1	0
MIRT1454276	hsa	hsa	hsa-miR-1224-5p	IDE	0	0	0	0	0	0	0	1	1	0
MIRT1589049	hsa	hsa	hsa-miR-339-5p	IDE	0	0	0	0	0	0	0	1	1	0
MIRT2008206	hsa	hsa	hsa-miR-4799-5p	IDE	0	0	0	0	0	0	0	1	1	0
MIRT2008210	hsa	hsa	hsa-miR-3611	IDE	0	0	0	0	0	0	0	1	1	0
MIRT2008211	hsa	hsa	hsa-miR-409-3p	IDE	0	0	0	0	0	0	0	1	1	0
MIRT2008212	hsa	hsa	hsa-miR-576-5p	IDE	0	0	0	0	0	0	0	1	1	0
MIRT2008213	hsa	hsa	hsa-miR-4263	IDE	0	0	0	0	0	0	0	1	1	0
MIRT2008214	hsa	hsa	hsa-miR-4724-3p	IDE	0	0	0	0	0	0	0	1	1	0
MIRT2008215	hsa	hsa	hsa-miR-556-3p	IDE	0	0	0	0	0	0	0	1	1	0
MIRT2008220	hsa	hsa	hsa-miR-1297	IDE	0	0	0	0	0	0	0	1	1	0
MIRT2008222	hsa	hsa	hsa-miR-4465	IDE	0	0	0	0	0	0	0	1	1	0
MIRT2008226	hsa	hsa	hsa-miR-1323	IDE	0	0	0	0	0	0	0	1	1	0
MIRT2008227	hsa	hsa	hsa-miR-607	IDE	0	0	0	0	0	0	0	1	1	0
MIRT2008230	hsa	hsa	hsa-miR-127-5p	IDE	0	0	0	0	0	0	0	1	1	0
MIRT2008231	hsa	hsa	hsa-miR-4753-3p	IDE	0	0	0	0	0	0	0	1	1	0
MIRT2008232	hsa	hsa	hsa-miR-4768-5p	IDE	0	0	0	0	0	0	0	1	1	0
MIRT2008234	hsa	hsa	hsa-miR-3688-3p	IDE	0	0	0	0	0	0	0	1	1	0
MIRT2008235	hsa	hsa	hsa-miR-568	IDE	0	0	0	0	0	0	0	1	1	0
MIRT2008236	hsa	hsa	hsa-miR-643	IDE	0	0	0	0	0	0	0	1	1	0
MIRT2008237	hsa	hsa	hsa-miR-636	IDE	0	0	0	0	0	0	0	1	1	0
MIRT2008239	hsa	hsa	hsa-miR-512-3p	IDE	0	0	0	0	0	0	0	1	1	0
MIRT2008240	hsa	hsa	hsa-miR-4473	IDE	0	0	0	0	0	0	0	1	1	0
MIRT2008241	hsa	hsa	hsa-miR-3923	IDE	0	0	0	0	0	0	0	1	1	0
MIRT2008242	hsa	hsa	hsa-miR-4676-3p	IDE	0	0	0	0	0	0	0	1	1	0
MIRT2008244	hsa	hsa	hsa-miR-4693-5p	IDE	0	0	0	0	0	0	0	1	1	0
MIRT2008245	hsa	hsa	hsa-miR-3918	IDE	0	0	0	0	0	0	0	1	1	0
MIRT2008246	hsa	hsa	hsa-miR-576-3p	IDE	0	0	0	0	0	0	0	1	1	0
MIRT2008251	hsa	hsa	hsa-miR-548m	IDE	0	0	0	0	0	0	0	1	1	0
MIRT2008252	hsa	hsa	hsa-miR-4426	IDE	0	0	0	0	0	0	0	1	1	0
MIRT2008253	hsa	hsa	hsa-miR-4647	IDE	0	0	0	0	0	0	0	1	1	0
MIRT2008254	hsa	hsa	hsa-miR-4662b	IDE	0	0	0	0	0	0	0	1	1	0
MIRT2008255	hsa	hsa	hsa-miR-548d-3p	IDE	0	0	0	0	0	0	0	1	1	0
MIRT2008256	hsa	hsa	hsa-miR-548ac	IDE	0	0	0	0	0	0	0	1	1	0
MIRT2008257	hsa	hsa	hsa-miR-548z	IDE	0	0	0	0	0	0	0	1	1	0
MIRT2008258	hsa	hsa	hsa-miR-4495	IDE	0	0	0	0	0	0	0	1	1	0
MIRT2008259	hsa	hsa	hsa-miR-4470	IDE	0	0	0	0	0	0	0	1	1	0
MIRT2008260	hsa	hsa	hsa-miR-3148	IDE	0	0	0	0	0	0	0	1	1	0
MIRT2008261	hsa	hsa	hsa-miR-3978	IDE	0	0	0	0	0	0	0	1	1	0
MIRT2008262	hsa	hsa	hsa-miR-4461	IDE	0	0	0	0	0	0	0	1	1	0
MIRT2008263	hsa	hsa	hsa-miR-3118	IDE	0	0	0	0	0	0	0	1	1	0
MIRT2008265	hsa	hsa	hsa-miR-3164	IDE	0	0	0	0	0	0	0	1	1	0
MIRT2008267	hsa	hsa	hsa-miR-3189-5p	IDE	0	0	0	0	0	0	0	1	1	0
MIRT2008268	hsa	hsa	hsa-miR-4323	IDE	0	0	0	0	0	0	0	1	1	0
MIRT2008270	hsa	hsa	hsa-miR-3140-3p	IDE	0	0	0	0	0	0	0	1	1	0
MIRT2008271	hsa	hsa	hsa-miR-1225-3p	IDE	0	0	0	0	0	0	0	1	1	0
MIRT2008272	hsa	hsa	hsa-miR-4694-3p	IDE	0	0	0	0	0	0	0	1	1	0
MIRT2008273	hsa	hsa	hsa-miR-936	IDE	0	0	0	0	0	0	0	1	1	0
MIRT2008274	hsa	hsa	hsa-miR-4645-3p	IDE	0	0	0	0	0	0	0	1	1	0
MIRT2598214	hsa	hsa	hsa-miR-4695-5p	IDE	0	0	0	0	0	0	0	1	1	0
MIRT2598219	hsa	hsa	hsa-miR-3188	IDE	0	0	0	0	0	0	0	1	1	0
MIRT2598220	hsa	hsa	hsa-miR-4266	IDE	0	0	0	0	0	0	0	1	1	0
MIRT2598221	hsa	hsa	hsa-miR-4779	IDE	0	0	0	0	0	0	0	1	1	0
MIRT2598222	hsa	hsa	hsa-miR-3614-3p	IDE	0	0	0	0	0	0	0	1	1	0
MIRT2598223	hsa	hsa	hsa-miR-4786-3p	IDE	0	0	0	0	0	0	0	1	1	0
MIRT3615778	hsa	hsa	hsa-miR-3119	IDE	0	0	0	0	0	0	0	1	1	0
MIRT4087915	hsa	hsa	hsa-miR-802	IDE	0	0	0	0	0	0	0	1	1	0
MIRT4087918	hsa	hsa	hsa-miR-139-5p	IDE	0	0	0	0	0	0	0	1	1	0
MIRT4546925	hsa	hsa	hsa-miR-1276	IDE	0	0	0	0	0	0	0	1	1	0
MIRT4546947	hsa	hsa	hsa-miR-4725-5p	IDE	0	0	0	0	0	0	0	1	1	0
MIRT4546948	hsa	hsa	hsa-miR-4670-3p	IDE	0	0	0	0	0	0	0	1	1	0
MIRT052891	hsa	hsa	hsa-miR-3929	MDM2	0	0	0	0	1	0	0	0	1	1
MIRT049315	hsa	hsa	hsa-miR-92a-3p	MDM2	0	0	0	0	1	0	0	0	1	2
MIRT4907570	hsa	hsa	hsa-miR-95-5p	MDM2	0	0	0	0	0	0	0	1	1	0
MIRT4907571	hsa	hsa	hsa-miR-7110-3p	MDM2	0	0	0	0	0	0	0	1	1	0
MIRT4907572	hsa	hsa	hsa-miR-6817-3p	MDM2	0	0	0	0	0	0	0	1	1	0
MIRT4907573	hsa	hsa	hsa-miR-6873-3p	MDM2	0	0	0	0	0	0	0	1	1	0
MIRT4920345	hsa	hsa	hsa-miR-5580-3p	MDM2	0	0	0	0	0	0	0	1	1	0
MIRT4920346	hsa	hsa	hsa-miR-6074	MDM2	0	0	0	0	0	0	0	1	1	0
MIRT4920347	hsa	hsa	hsa-miR-4272	MDM2	0	0	0	0	0	0	0	1	1	0
MIRT4920348	hsa	hsa	hsa-miR-221-3p	MDM2	0	0	0	0	0	0	0	1	1	0
MIRT4920349	hsa	hsa	hsa-miR-222-3p	MDM2	0	0	0	0	0	0	0	1	1	0
MIRT4920350	hsa	hsa	hsa-miR-1297	MDM2	0	0	0	0	0	0	0	1	1	0
MIRT4920351	hsa	hsa	hsa-miR-26a-5p	MDM2	0	0	0	0	0	0	0	1	1	0
MIRT4920352	hsa	hsa	hsa-miR-26b-5p	MDM2	0	0	0	0	0	0	0	1	1	0
MIRT4920353	hsa	hsa	hsa-miR-4465	MDM2	0	0	0	0	0	0	0	1	1	0
MIRT4946280	hsa	hsa	hsa-miR-3614-5p	MDM2	0	0	0	0	0	0	0	1	1	0
MIRT4946281	hsa	hsa	hsa-miR-6500-3p	MDM2	0	0	0	0	0	0	0	1	1	0
MIRT4946282	hsa	hsa	hsa-miR-3190-5p	MDM2	0	0	0	0	0	0	0	1	1	0
MIRT4946283	hsa	hsa	hsa-miR-1225-3p	MDM2	0	0	0	0	0	0	0	1	1	0
MIRT4946284	hsa	hsa	hsa-miR-1233-3p	MDM2	0	0	0	0	0	0	0	1	1	0
MIRT4946285	hsa	hsa	hsa-miR-3926	MDM2	0	0	0	0	0	0	0	1	1	0
MIRT4946286	hsa	hsa	hsa-miR-3606-5p	MDM2	0	0	0	0	0	0	0	1	1	0
MIRT4946287	hsa	hsa	hsa-miR-548s	MDM2	0	0	0	0	0	0	0	1	1	0
MIRT4946288	hsa	hsa	hsa-miR-8055	MDM2	0	0	0	0	0	0	0	1	1	0
MIRT4958044	hsa	hsa	hsa-miR-508-5p	MDM2	0	0	0	0	0	0	0	1	1	0
MIRT4958045	hsa	hsa	hsa-miR-425-5p	MDM2	0	0	0	0	0	0	0	1	1	0
MIRT4958046	hsa	hsa	hsa-miR-6849-3p	MDM2	0	0	0	0	0	0	0	1	1	0
MIRT4958047	hsa	hsa	hsa-miR-939-3p	MDM2	0	0	0	0	0	0	0	1	1	0
MIRT4958048	hsa	hsa	hsa-miR-766-3p	MDM2	0	0	0	0	0	0	0	1	1	0
MIRT4958049	hsa	hsa	hsa-miR-4793-3p	MDM2	0	0	0	0	0	0	0	1	1	0
MIRT4958050	hsa	hsa	hsa-miR-4486	MDM2	0	0	0	0	0	0	0	1	1	0
MIRT4958051	hsa	hsa	hsa-miR-3117-5p	MDM2	0	0	0	0	0	0	0	1	1	0
MIRT4958052	hsa	hsa	hsa-miR-661	MDM2	0	0	0	0	0	0	0	1	1	0
MIRT4958053	hsa	hsa	hsa-miR-1273a	MDM2	0	0	0	0	0	0	0	1	1	0
MIRT4958054	hsa	hsa	hsa-miR-4649-5p	MDM2	0	0	0	0	0	0	0	1	1	0
MIRT4958055	hsa	hsa	hsa-miR-6729-5p	MDM2	0	0	0	0	0	0	0	1	1	0
MIRT4958056	hsa	hsa	hsa-miR-6512-3p	MDM2	0	0	0	0	0	0	0	1	1	0
MIRT4958057	hsa	hsa	hsa-miR-6720-5p	MDM2	0	0	0	0	0	0	0	1	1	0
MIRT4958058	hsa	hsa	hsa-miR-7703	MDM2	0	0	0	0	0	0	0	1	1	0
MIRT4958059	hsa	hsa	hsa-miR-1273g-3p	MDM2	0	0	0	0	0	0	0	1	1	0
MIRT5026170	hsa	hsa	hsa-miR-4694-3p	MDM2	0	0	0	0	0	0	0	1	1	0
MIRT5026171	hsa	hsa	hsa-miR-224-3p	MDM2	0	0	0	0	0	0	0	1	1	0
MIRT5026172	hsa	hsa	hsa-miR-522-3p	MDM2	0	0	0	0	0	0	0	1	1	0
MIRT5058655	hsa	hsa	hsa-miR-1324	MDM2	0	0	0	0	0	0	0	1	1	0
MIRT5058656	hsa	hsa	hsa-miR-2052	MDM2	0	0	0	0	0	0	0	1	1	0
MIRT5058657	hsa	hsa	hsa-miR-7843-3p	MDM2	0	0	0	0	0	0	0	1	1	0
MIRT5058658	hsa	hsa	hsa-miR-127-5p	MDM2	0	0	0	0	0	0	0	1	1	0
MIRT5083556	hsa	hsa	hsa-miR-6865-3p	MDM2	0	0	0	0	0	0	0	1	1	0
MIRT5083557	hsa	hsa	hsa-miR-3620-3p	MDM2	0	0	0	0	0	0	0	1	1	0
MIRT5083560	hsa	hsa	hsa-miR-6879-3p	MDM2	0	0	0	0	0	0	0	1	1	0
MIRT5258372	hsa	hsa	hsa-miR-3662	MDM2	0	0	0	0	0	0	0	1	1	0
MIRT5258373	hsa	hsa	hsa-miR-651-3p	MDM2	0	0	0	0	0	0	0	1	1	0
MIRT5258374	hsa	hsa	hsa-miR-1322	MDM2	0	0	0	0	0	0	0	1	1	0
MIRT5258375	hsa	hsa	hsa-miR-4635	MDM2	0	0	0	0	0	0	0	1	1	0
MIRT5258376	hsa	hsa	hsa-miR-1252-5p	MDM2	0	0	0	0	0	0	0	1	1	0
MIRT5258377	hsa	hsa	hsa-miR-526b-5p	MDM2	0	0	0	0	0	0	0	1	1	0
MIRT5258378	hsa	hsa	hsa-miR-6126	MDM2	0	0	0	0	0	0	0	1	1	0
MIRT5258379	hsa	hsa	hsa-miR-6864-5p	MDM2	0	0	0	0	0	0	0	1	1	0
MIRT5258380	hsa	hsa	hsa-miR-548at-5p	MDM2	0	0	0	0	0	0	0	1	1	0
MIRT5258381	hsa	hsa	hsa-miR-561-3p	MDM2	0	0	0	0	0	0	0	1	1	0
MIRT5258382	hsa	hsa	hsa-miR-300	MDM2	0	0	0	0	0	0	0	1	1	0
MIRT5258383	hsa	hsa	hsa-miR-381-3p	MDM2	0	0	0	0	0	0	0	1	1	0
MIRT5258384	hsa	hsa	hsa-miR-4666a-3p	MDM2	0	0	0	0	0	0	0	1	1	0
MIRT5258385	hsa	hsa	hsa-miR-4307	MDM2	0	0	0	0	0	0	0	1	1	0
MIRT5258386	hsa	hsa	hsa-miR-4729	MDM2	0	0	0	0	0	0	0	1	1	0
MIRT5258387	hsa	hsa	hsa-miR-4504	MDM2	0	0	0	0	0	0	0	1	1	0
MIRT5258388	hsa	hsa	hsa-miR-542-3p	MDM2	0	0	0	0	0	0	0	1	1	0
MIRT5258389	hsa	hsa	hsa-let-7a-3p	MDM2	0	0	0	0	0	0	0	1	1	0
MIRT5258390	hsa	hsa	hsa-let-7b-3p	MDM2	0	0	0	0	0	0	0	1	1	0
MIRT5258391	hsa	hsa	hsa-let-7f-1-3p	MDM2	0	0	0	0	0	0	0	1	1	0
MIRT5258392	hsa	hsa	hsa-miR-98-3p	MDM2	0	0	0	0	0	0	0	1	1	0
MIRT5258393	hsa	hsa	hsa-miR-4789-5p	MDM2	0	0	0	0	0	0	0	1	1	0
MIRT5258394	hsa	hsa	hsa-let-7f-2-3p	MDM2	0	0	0	0	0	0	0	1	1	0
MIRT5258395	hsa	hsa	hsa-miR-1185-1-3p	MDM2	0	0	0	0	0	0	0	1	1	0
MIRT5258396	hsa	hsa	hsa-miR-1185-2-3p	MDM2	0	0	0	0	0	0	0	1	1	0
MIRT5258397	hsa	hsa	hsa-miR-6808-3p	MDM2	0	0	0	0	0	0	0	1	1	0
MIRT5258398	hsa	hsa	hsa-miR-758-3p	MDM2	0	0	0	0	0	0	0	1	1	0
MIRT5258399	hsa	hsa	hsa-miR-2113	MDM2	0	0	0	0	0	0	0	1	1	0
MIRT5258400	hsa	hsa	hsa-miR-5010-3p	MDM2	0	0	0	0	0	0	0	1	1	0
MIRT5309478	hsa	hsa	hsa-miR-3609	MDM2	0	0	0	0	0	0	0	1	1	0
MIRT5309479	hsa	hsa	hsa-miR-548ah-5p	MDM2	0	0	0	0	0	0	0	1	1	0
MIRT5309480	hsa	hsa	hsa-miR-106a-5p	MDM2	0	0	0	0	0	0	0	1	1	0
MIRT5309481	hsa	hsa	hsa-miR-106b-5p	MDM2	0	0	0	0	0	0	0	1	1	0
MIRT5309482	hsa	hsa	hsa-miR-17-5p	MDM2	0	0	0	0	0	0	0	1	1	0
MIRT5309483	hsa	hsa	hsa-miR-20a-5p	MDM2	0	0	0	0	0	0	0	1	1	0
MIRT5309484	hsa	hsa	hsa-miR-20b-5p	MDM2	0	0	0	0	0	0	0	1	1	0
MIRT5309485	hsa	hsa	hsa-miR-519d-3p	MDM2	0	0	0	0	0	0	0	1	1	0
MIRT5309486	hsa	hsa	hsa-miR-526b-3p	MDM2	0	0	0	0	0	0	0	1	1	0
MIRT5309487	hsa	hsa	hsa-miR-93-5p	MDM2	0	0	0	0	0	0	0	1	1	0
MIRT5309488	hsa	hsa	hsa-miR-200c-5p	MDM2	0	0	0	0	0	0	0	1	1	0
MIRT5309489	hsa	hsa	hsa-miR-550a-3p	MDM2	0	0	0	0	0	0	0	1	1	0
MIRT5309490	hsa	hsa	hsa-miR-4711-3p	MDM2	0	0	0	0	0	0	0	1	1	0
MIRT5309491	hsa	hsa	hsa-miR-1305	MDM2	0	0	0	0	0	0	0	1	1	0
MIRT5309492	hsa	hsa	hsa-miR-335-3p	MDM2	0	0	0	0	0	0	0	1	1	0
MIRT5353558	hsa	hsa	hsa-miR-3617-5p	MDM2	0	0	0	0	0	0	0	1	1	0
MIRT5353559	hsa	hsa	hsa-miR-641	MDM2	0	0	0	0	0	0	0	1	1	0
MIRT5353560	hsa	hsa	hsa-miR-944	MDM2	0	0	0	0	0	0	0	1	1	0
MIRT5353561	hsa	hsa	hsa-miR-4797-5p	MDM2	0	0	0	0	0	0	0	1	1	0
MIRT5353563	hsa	hsa	hsa-miR-4433b-3p	MDM2	0	0	0	0	0	0	0	1	1	0
MIRT5353565	hsa	hsa	hsa-miR-556-5p	MDM2	0	0	0	0	0	0	0	1	1	0
MIRT5353567	hsa	hsa	hsa-miR-571	MDM2	0	0	0	0	0	0	0	1	1	0
MIRT5353570	hsa	hsa	hsa-miR-1255a	MDM2	0	0	0	0	0	0	0	1	1	0
MIRT5353571	hsa	hsa	hsa-miR-1255b-5p	MDM2	0	0	0	0	0	0	0	1	1	0
MIRT5353572	hsa	hsa	hsa-miR-208a-3p	MDM2	0	0	0	0	0	0	0	1	1	0
MIRT5353573	hsa	hsa	hsa-miR-208b-3p	MDM2	0	0	0	0	0	0	0	1	1	0
MIRT5353574	hsa	hsa	hsa-miR-499a-5p	MDM2	0	0	0	0	0	0	0	1	1	0
MIRT5353575	hsa	hsa	hsa-miR-4266	MDM2	0	0	0	0	0	0	0	1	1	0
MIRT5353580	hsa	hsa	hsa-miR-376c-3p	MDM2	0	0	0	0	0	0	0	1	1	0
MIRT5353581	hsa	hsa	hsa-miR-29a-3p	MDM2	0	0	0	0	0	0	0	1	1	0
MIRT5353582	hsa	hsa	hsa-miR-29b-3p	MDM2	0	0	0	0	0	0	0	1	1	0
MIRT5353583	hsa	hsa	hsa-miR-29c-3p	MDM2	0	0	0	0	0	0	0	1	1	0
MIRT5353584	hsa	hsa	hsa-miR-6871-3p	MDM2	0	0	0	0	0	0	0	1	1	0
MIRT5353585	hsa	hsa	hsa-miR-5682	MDM2	0	0	0	0	0	0	0	1	1	0
MIRT5353586	hsa	hsa	hsa-miR-5696	MDM2	0	0	0	0	0	0	0	1	1	0
MIRT5353587	hsa	hsa	hsa-miR-579-3p	MDM2	0	0	0	0	0	0	0	1	1	0
MIRT5353588	hsa	hsa	hsa-miR-664b-3p	MDM2	0	0	0	0	0	0	0	1	1	0
MIRT5353589	hsa	hsa	hsa-miR-552-5p	MDM2	0	0	0	0	0	0	0	1	1	0
MIRT5373972	hsa	hsa	hsa-miR-590-3p	MDM2	0	0	0	0	0	0	0	1	1	0
MIRT5373973	hsa	hsa	hsa-miR-5680	MDM2	0	0	0	0	0	0	0	1	1	0
MIRT5373974	hsa	hsa	hsa-miR-656-3p	MDM2	0	0	0	0	0	0	0	1	1	0
MIRT5403394	hsa	hsa	hsa-miR-6508-5p	MDM2	0	0	0	0	0	0	0	1	1	0
MIRT5403395	hsa	hsa	hsa-miR-8067	MDM2	0	0	0	0	0	0	0	1	1	0
MIRT5403397	hsa	hsa	hsa-miR-185-5p	MDM2	0	0	0	0	0	0	0	1	1	0
MIRT5403398	hsa	hsa	hsa-miR-4306	MDM2	0	0	0	0	0	0	0	1	1	0
MIRT5403399	hsa	hsa	hsa-miR-4644	MDM2	0	0	0	0	0	0	0	1	1	0
MIRT5403400	hsa	hsa	hsa-miR-5192	MDM2	0	0	0	0	0	0	0	1	1	0
MIRT5403404	hsa	hsa	hsa-miR-4531	MDM2	0	0	0	0	0	0	0	1	1	0
MIRT5403405	hsa	hsa	hsa-miR-1270	MDM2	0	0	0	0	0	0	0	1	1	0
MIRT5403406	hsa	hsa	hsa-miR-620	MDM2	0	0	0	0	0	0	0	1	1	0
MIRT5403408	hsa	hsa	hsa-miR-7850-5p	MDM2	0	0	0	0	0	0	0	1	1	0
MIRT5403413	hsa	hsa	hsa-miR-1278	MDM2	0	0	0	0	0	0	0	1	1	0
MIRT5461399	hsa	hsa	hsa-miR-4537	MDM2	0	0	0	0	0	0	0	1	1	0
MIRT5461400	hsa	hsa	hsa-miR-6499-3p	MDM2	0	0	0	0	0	0	0	1	1	0
MIRT5461407	hsa	hsa	hsa-miR-3125	MDM2	0	0	0	0	0	0	0	1	1	0
MIRT5461408	hsa	hsa	hsa-miR-3916	MDM2	0	0	0	0	0	0	0	1	1	0
MIRT5461409	hsa	hsa	hsa-miR-6859-5p	MDM2	0	0	0	0	0	0	0	1	1	0
MIRT5461410	hsa	hsa	hsa-miR-335-5p	MDM2	0	0	0	0	0	0	0	1	1	0
MIRT5461411	hsa	hsa	hsa-miR-432-5p	MDM2	0	0	0	0	0	0	0	1	1	0
MIRT5461412	hsa	hsa	hsa-miR-202-3p	MDM2	0	0	0	0	0	0	0	1	1	0
MIRT5461413	hsa	hsa	hsa-miR-6505-5p	MDM2	0	0	0	0	0	0	0	1	1	0
MIRT5461414	hsa	hsa	hsa-miR-3692-3p	MDM2	0	0	0	0	0	0	0	1	1	0
MIRT5479244	hsa	hsa	hsa-miR-205-3p	MDM2	0	0	0	0	0	0	0	1	1	0
MIRT5479245	hsa	hsa	hsa-miR-330-3p	MDM2	0	0	0	0	0	0	0	1	1	0
MIRT5479246	hsa	hsa	hsa-miR-4742-5p	MDM2	0	0	0	0	0	0	0	1	1	0
MIRT5479247	hsa	hsa	hsa-miR-4269	MDM2	0	0	0	0	0	0	0	1	1	0
MIRT5479248	hsa	hsa	hsa-miR-6715b-5p	MDM2	0	0	0	0	0	0	0	1	1	0
MIRT5479249	hsa	hsa	hsa-miR-4514	MDM2	0	0	0	0	0	0	0	1	1	0
MIRT5479250	hsa	hsa	hsa-miR-4692	MDM2	0	0	0	0	0	0	0	1	1	0
MIRT5479251	hsa	hsa	hsa-miR-935	MDM2	0	0	0	0	0	0	0	1	1	0
MIRT5479252	hsa	hsa	hsa-miR-4470	MDM2	0	0	0	0	0	0	0	1	1	0
MIRT5479253	hsa	hsa	hsa-miR-4697-3p	MDM2	0	0	0	0	0	0	0	1	1	0
MIRT5479254	hsa	hsa	hsa-miR-223-3p	MDM2	0	0	0	0	0	0	0	1	1	0
MIRT5479255	hsa	hsa	hsa-miR-192-3p	MDM2	0	0	0	0	0	0	0	1	1	0
MIRT5479256	hsa	hsa	hsa-miR-4776-3p	MDM2	0	0	0	0	0	0	0	1	1	0
MIRT5519348	hsa	hsa	hsa-miR-3145-5p	MDM2	0	0	0	0	0	0	0	1	1	0
MIRT5519350	hsa	hsa	hsa-miR-25-3p	MDM2	0	0	0	0	0	0	0	1	1	0
MIRT5519351	hsa	hsa	hsa-miR-32-5p	MDM2	0	0	0	0	0	0	0	1	1	0
MIRT5519352	hsa	hsa	hsa-miR-363-3p	MDM2	0	0	0	0	0	0	0	1	1	0
MIRT5519353	hsa	hsa	hsa-miR-367-3p	MDM2	0	0	0	0	0	0	0	1	1	0
MIRT5519355	hsa	hsa	hsa-miR-92b-3p	MDM2	0	0	0	0	0	0	0	1	1	0
MIRT5519356	hsa	hsa	hsa-miR-767-5p	MDM2	0	0	0	0	0	0	0	1	1	0
MIRT5519358	hsa	hsa	hsa-miR-500a-3p	MDM2	0	0	0	0	0	0	0	1	1	0
MIRT5519359	hsa	hsa	hsa-miR-6516-5p	MDM2	0	0	0	0	0	0	0	1	1	0
MIRT007256	hsa	hsa	hsa-miR-143-3p	MDM2	1	0	0	0	0	0	0	0	1	1
MIRT007257	hsa	hsa	hsa-miR-145-5p	MDM2	1	0	0	0	0	0	0	0	1	1
MIRT054137	hsa	hsa	hsa-miR-410-3p	MDM2	1	1	1	0	0	0	0	0	3	1
MIRT016157	hsa	hsa	hsa-miR-605-5p	MDM2	1	1	0	0	0	0	0	0	2	1
MIRT1362414	hsa	hsa	hsa-miR-555	MDM2	0	0	0	0	0	0	0	1	1	0
MIRT1362415	hsa	hsa	hsa-miR-4252	MDM2	0	0	0	0	0	0	0	1	1	0
MIRT1362416	hsa	hsa	hsa-miR-4327	MDM2	0	0	0	0	0	0	0	1	1	0
MIRT1362417	hsa	hsa	hsa-miR-1827	MDM2	0	0	0	0	0	0	0	1	1	0
MIRT1362418	hsa	hsa	hsa-miR-650	MDM2	0	0	0	0	0	0	0	1	1	0
MIRT1362419	hsa	hsa	hsa-miR-3612	MDM2	0	0	0	0	0	0	0	1	1	0
MIRT1362420	hsa	hsa	hsa-miR-548k	MDM2	0	0	0	0	0	0	0	1	1	0
MIRT1362421	hsa	hsa	hsa-miR-548n	MDM2	0	0	0	0	0	0	0	1	1	0
MIRT1362423	hsa	hsa	hsa-miR-4684-5p	MDM2	0	0	0	0	0	0	0	1	1	0
MIRT1362424	hsa	hsa	hsa-miR-4683	MDM2	0	0	0	0	0	0	0	1	1	0
MIRT1362425	hsa	hsa	hsa-miR-654-5p	MDM2	0	0	0	0	0	0	0	1	1	0
MIRT1362427	hsa	hsa	hsa-miR-4728-5p	MDM2	0	0	0	0	0	0	0	1	1	0
MIRT1362428	hsa	hsa	hsa-miR-3689a-3p	MDM2	0	0	0	0	0	0	0	1	1	0
MIRT1362429	hsa	hsa	hsa-miR-3689c	MDM2	0	0	0	0	0	0	0	1	1	0
MIRT1362430	hsa	hsa	hsa-miR-3122	MDM2	0	0	0	0	0	0	0	1	1	0
MIRT1362431	hsa	hsa	hsa-miR-3913-5p	MDM2	0	0	0	0	0	0	0	1	1	0
MIRT1362442	hsa	hsa	hsa-miR-4284	MDM2	0	0	0	0	0	0	0	1	1	0
MIRT1362446	hsa	hsa	hsa-miR-3656	MDM2	0	0	0	0	0	0	0	1	1	0
MIRT1362448	hsa	hsa	hsa-miR-4638-3p	MDM2	0	0	0	0	0	0	0	1	1	0
MIRT1362449	hsa	hsa	hsa-miR-3652	MDM2	0	0	0	0	0	0	0	1	1	0
MIRT1362450	hsa	hsa	hsa-miR-4430	MDM2	0	0	0	0	0	0	0	1	1	0
MIRT1362451	hsa	hsa	hsa-miR-647	MDM2	0	0	0	0	0	0	0	1	1	0
MIRT1362454	hsa	hsa	hsa-miR-4421	MDM2	0	0	0	0	0	0	0	1	1	0
MIRT1362455	hsa	hsa	hsa-miR-4786-5p	MDM2	0	0	0	0	0	0	0	1	1	0
MIRT1362456	hsa	hsa	hsa-miR-2053	MDM2	0	0	0	0	0	0	0	1	1	0
MIRT1362457	hsa	hsa	hsa-miR-4441	MDM2	0	0	0	0	0	0	0	1	1	0
MIRT1362458	hsa	hsa	hsa-miR-4270	MDM2	0	0	0	0	0	0	0	1	1	0
MIRT1362459	hsa	hsa	hsa-miR-612	MDM2	0	0	0	0	0	0	0	1	1	0
MIRT1362461	hsa	hsa	hsa-miR-3187-5p	MDM2	0	0	0	0	0	0	0	1	1	0
MIRT1362462	hsa	hsa	hsa-miR-665	MDM2	0	0	0	0	0	0	0	1	1	0
MIRT1362465	hsa	hsa	hsa-miR-4737	MDM2	0	0	0	0	0	0	0	1	1	0
MIRT1362468	hsa	hsa	hsa-miR-614	MDM2	0	0	0	0	0	0	0	1	1	0
MIRT1362473	hsa	hsa	hsa-miR-299-5p	MDM2	0	0	0	0	0	0	0	1	1	0
MIRT1362475	hsa	hsa	hsa-miR-188-5p	MDM2	0	0	0	0	0	0	0	1	1	0
MIRT1362476	hsa	hsa	hsa-miR-4768-3p	MDM2	0	0	0	0	0	0	0	1	1	0
MIRT1362478	hsa	hsa	hsa-miR-4459	MDM2	0	0	0	0	0	0	0	1	1	0
MIRT1362479	hsa	hsa	hsa-miR-3188	MDM2	0	0	0	0	0	0	0	1	1	0
MIRT1362480	hsa	hsa	hsa-miR-4695-5p	MDM2	0	0	0	0	0	0	0	1	1	0
MIRT1362481	hsa	hsa	hsa-miR-3664-3p	MDM2	0	0	0	0	0	0	0	1	1	0
MIRT1362485	hsa	hsa	hsa-miR-4505	MDM2	0	0	0	0	0	0	0	1	1	0
MIRT1362486	hsa	hsa	hsa-miR-1972	MDM2	0	0	0	0	0	0	0	1	1	0
MIRT1362487	hsa	hsa	hsa-miR-1273d	MDM2	0	0	0	0	0	0	0	1	1	0
MIRT1362488	hsa	hsa	hsa-miR-4471	MDM2	0	0	0	0	0	0	0	1	1	0
MIRT1362490	hsa	hsa	hsa-miR-4646-5p	MDM2	0	0	0	0	0	0	0	1	1	0
MIRT1362492	hsa	hsa	hsa-miR-4478	MDM2	0	0	0	0	0	0	0	1	1	0
MIRT1362493	hsa	hsa	hsa-miR-4419b	MDM2	0	0	0	0	0	0	0	1	1	0
MIRT1362494	hsa	hsa	hsa-miR-645	MDM2	0	0	0	0	0	0	0	1	1	0
MIRT1362495	hsa	hsa	hsa-miR-339-5p	MDM2	0	0	0	0	0	0	0	1	1	0
MIRT1362498	hsa	hsa	hsa-miR-4725-5p	MDM2	0	0	0	0	0	0	0	1	1	0
MIRT1362500	hsa	hsa	hsa-miR-4427	MDM2	0	0	0	0	0	0	0	1	1	0
MIRT1362501	hsa	hsa	hsa-miR-4680-3p	MDM2	0	0	0	0	0	0	0	1	1	0
MIRT1362502	hsa	hsa	hsa-miR-4762-3p	MDM2	0	0	0	0	0	0	0	1	1	0
MIRT1362511	hsa	hsa	hsa-miR-2861	MDM2	0	0	0	0	0	0	0	1	1	0
MIRT1362512	hsa	hsa	hsa-miR-3670	MDM2	0	0	0	0	0	0	0	1	1	0
MIRT1362513	hsa	hsa	hsa-miR-4663	MDM2	0	0	0	0	0	0	0	1	1	0
MIRT1362514	hsa	hsa	hsa-miR-512-3p	MDM2	0	0	0	0	0	0	0	1	1	0
MIRT1362518	hsa	hsa	hsa-miR-4797-3p	MDM2	0	0	0	0	0	0	0	1	1	0
MIRT1362521	hsa	hsa	hsa-miR-4772-3p	MDM2	0	0	0	0	0	0	0	1	1	0
MIRT1362524	hsa	hsa	hsa-miR-1206	MDM2	0	0	0	0	0	0	0	1	1	0
MIRT1362525	hsa	hsa	hsa-miR-375	MDM2	0	0	0	0	0	0	0	1	1	0
MIRT1362526	hsa	hsa	hsa-miR-4452	MDM2	0	0	0	0	0	0	0	1	1	0
MIRT1362527	hsa	hsa	hsa-miR-578	MDM2	0	0	0	0	0	0	0	1	1	0
MIRT1362528	hsa	hsa	hsa-miR-4540	MDM2	0	0	0	0	0	0	0	1	1	0
MIRT1362529	hsa	hsa	hsa-miR-4539	MDM2	0	0	0	0	0	0	0	1	1	0
MIRT1362530	hsa	hsa	hsa-miR-3140-5p	MDM2	0	0	0	0	0	0	0	1	1	0
MIRT1362532	hsa	hsa	hsa-miR-617	MDM2	0	0	0	0	0	0	0	1	1	0
MIRT1362533	hsa	hsa	hsa-miR-4774-3p	MDM2	0	0	0	0	0	0	0	1	1	0
MIRT1362534	hsa	hsa	hsa-miR-3152-5p	MDM2	0	0	0	0	0	0	0	1	1	0
MIRT1362535	hsa	hsa	hsa-miR-4763-5p	MDM2	0	0	0	0	0	0	0	1	1	0
MIRT1362536	hsa	hsa	hsa-miR-3121-5p	MDM2	0	0	0	0	0	0	0	1	1	0
MIRT1362537	hsa	hsa	hsa-miR-4267	MDM2	0	0	0	0	0	0	0	1	1	0
MIRT1362538	hsa	hsa	hsa-miR-4659b-3p	MDM2	0	0	0	0	0	0	0	1	1	0
MIRT1362539	hsa	hsa	hsa-miR-4659a-3p	MDM2	0	0	0	0	0	0	0	1	1	0
MIRT1362540	hsa	hsa	hsa-miR-4264	MDM2	0	0	0	0	0	0	0	1	1	0
MIRT1362541	hsa	hsa	hsa-miR-582-5p	MDM2	0	0	0	0	0	0	0	1	1	0
MIRT1362542	hsa	hsa	hsa-miR-600	MDM2	0	0	0	0	0	0	0	1	1	0
MIRT1362543	hsa	hsa	hsa-miR-4263	MDM2	0	0	0	0	0	0	0	1	1	0
MIRT1362546	hsa	hsa	hsa-miR-4777-3p	MDM2	0	0	0	0	0	0	0	1	1	0
MIRT1362547	hsa	hsa	hsa-miR-298	MDM2	0	0	0	0	0	0	0	1	1	0
MIRT1362553	hsa	hsa	hsa-miR-3074-3p	MDM2	0	0	0	0	0	0	0	1	1	0
MIRT1362557	hsa	hsa	hsa-miR-1976	MDM2	0	0	0	0	0	0	0	1	1	0
MIRT1544866	hsa	hsa	hsa-miR-575	MDM2	0	0	0	0	0	0	0	1	1	0
MIRT1544867	hsa	hsa	hsa-miR-4676-5p	MDM2	0	0	0	0	0	0	0	1	1	0
MIRT1544868	hsa	hsa	hsa-miR-4662a-5p	MDM2	0	0	0	0	0	0	0	1	1	0
MIRT1544884	hsa	hsa	hsa-miR-520a-5p	MDM2	0	0	0	0	0	0	0	1	1	0
MIRT1544885	hsa	hsa	hsa-miR-525-5p	MDM2	0	0	0	0	0	0	0	1	1	0
MIRT1544886	hsa	hsa	hsa-miR-548c-3p	MDM2	0	0	0	0	0	0	0	1	1	0
MIRT1544888	hsa	hsa	hsa-miR-3622b-5p	MDM2	0	0	0	0	0	0	0	1	1	0
MIRT1544889	hsa	hsa	hsa-miR-4253	MDM2	0	0	0	0	0	0	0	1	1	0
MIRT1544890	hsa	hsa	hsa-miR-3945	MDM2	0	0	0	0	0	0	0	1	1	0
MIRT1544894	hsa	hsa	hsa-miR-3675-3p	MDM2	0	0	0	0	0	0	0	1	1	0
MIRT1544897	hsa	hsa	hsa-miR-3613-3p	MDM2	0	0	0	0	0	0	0	1	1	0
MIRT1544898	hsa	hsa	hsa-miR-371b-5p	MDM2	0	0	0	0	0	0	0	1	1	0
MIRT1544907	hsa	hsa	hsa-miR-485-5p	MDM2	0	0	0	0	0	0	0	1	1	0
MIRT1544908	hsa	hsa	hsa-miR-4310	MDM2	0	0	0	0	0	0	0	1	1	0
MIRT1544909	hsa	hsa	hsa-miR-338-3p	MDM2	0	0	0	0	0	0	0	1	1	0
MIRT1544910	hsa	hsa	hsa-miR-3607-3p	MDM2	0	0	0	0	0	0	0	1	1	0
MIRT1544911	hsa	hsa	hsa-miR-3686	MDM2	0	0	0	0	0	0	0	1	1	0
MIRT1544912	hsa	hsa	hsa-miR-199a-3p	MDM2	0	0	0	0	0	0	0	1	1	0
MIRT1544913	hsa	hsa	hsa-miR-3129-5p	MDM2	0	0	0	0	0	0	0	1	1	0
MIRT1544914	hsa	hsa	hsa-miR-199b-3p	MDM2	0	0	0	0	0	0	0	1	1	0
MIRT1544915	hsa	hsa	hsa-miR-936	MDM2	0	0	0	0	0	0	0	1	1	0
MIRT1544916	hsa	hsa	hsa-miR-4711-5p	MDM2	0	0	0	0	0	0	0	1	1	0
MIRT1544917	hsa	hsa	hsa-miR-217	MDM2	0	0	0	0	0	0	0	1	1	0
MIRT1544918	hsa	hsa	hsa-miR-4420	MDM2	0	0	0	0	0	0	0	1	1	0
MIRT1544921	hsa	hsa	hsa-miR-4422	MDM2	0	0	0	0	0	0	0	1	1	0
MIRT1544923	hsa	hsa	hsa-miR-3689d	MDM2	0	0	0	0	0	0	0	1	1	0
MIRT1544924	hsa	hsa	hsa-miR-4443	MDM2	0	0	0	0	0	0	0	1	1	0
MIRT1544925	hsa	hsa	hsa-miR-4432	MDM2	0	0	0	0	0	0	0	1	1	0
MIRT1544926	hsa	hsa	hsa-miR-4696	MDM2	0	0	0	0	0	0	0	1	1	0
MIRT1544927	hsa	hsa	hsa-miR-451b	MDM2	0	0	0	0	0	0	0	1	1	0
MIRT1544930	hsa	hsa	hsa-miR-4293	MDM2	0	0	0	0	0	0	0	1	1	0
MIRT1544932	hsa	hsa	hsa-miR-4665-5p	MDM2	0	0	0	0	0	0	0	1	1	0
MIRT1544933	hsa	hsa	hsa-miR-1275	MDM2	0	0	0	0	0	0	0	1	1	0
MIRT1544934	hsa	hsa	hsa-miR-4260	MDM2	0	0	0	0	0	0	0	1	1	0
MIRT1544936	hsa	hsa	hsa-miR-3682-5p	MDM2	0	0	0	0	0	0	0	1	1	0
MIRT1644742	hsa	hsa	hsa-miR-4282	MDM2	0	0	0	0	0	0	0	1	1	0
MIRT1729035	hsa	hsa	hsa-miR-4794	MDM2	0	0	0	0	0	0	0	1	1	0
MIRT1729036	hsa	hsa	hsa-miR-4793-5p	MDM2	0	0	0	0	0	0	0	1	1	0
MIRT1729045	hsa	hsa	hsa-miR-1323	MDM2	0	0	0	0	0	0	0	1	1	0
MIRT2057380	hsa	hsa	hsa-miR-4466	MDM2	0	0	0	0	0	0	0	1	1	0
MIRT2057382	hsa	hsa	hsa-miR-4790-3p	MDM2	0	0	0	0	0	0	0	1	1	0
MIRT2057383	hsa	hsa	hsa-miR-1183	MDM2	0	0	0	0	0	0	0	1	1	0
MIRT2057384	hsa	hsa	hsa-miR-943	MDM2	0	0	0	0	0	0	0	1	1	0
MIRT2057394	hsa	hsa	hsa-miR-548m	MDM2	0	0	0	0	0	0	0	1	1	0
MIRT2057395	hsa	hsa	hsa-miR-4753-3p	MDM2	0	0	0	0	0	0	0	1	1	0
MIRT2057396	hsa	hsa	hsa-miR-4768-5p	MDM2	0	0	0	0	0	0	0	1	1	0
MIRT2057415	hsa	hsa	hsa-miR-4722-5p	MDM2	0	0	0	0	0	0	0	1	1	0
MIRT2057416	hsa	hsa	hsa-miR-940	MDM2	0	0	0	0	0	0	0	1	1	0
MIRT2057423	hsa	hsa	hsa-miR-876-3p	MDM2	0	0	0	0	0	0	0	1	1	0
MIRT2057428	hsa	hsa	hsa-miR-1912	MDM2	0	0	0	0	0	0	0	1	1	0
MIRT2057429	hsa	hsa	hsa-miR-4533	MDM2	0	0	0	0	0	0	0	1	1	0
MIRT2057430	hsa	hsa	hsa-miR-3202	MDM2	0	0	0	0	0	0	0	1	1	0
MIRT2057431	hsa	hsa	hsa-miR-890	MDM2	0	0	0	0	0	0	0	1	1	0
MIRT2057432	hsa	hsa	hsa-miR-4774-5p	MDM2	0	0	0	0	0	0	0	1	1	0
MIRT2057433	hsa	hsa	hsa-miR-1207-3p	MDM2	0	0	0	0	0	0	0	1	1	0
MIRT2057436	hsa	hsa	hsa-miR-4649-3p	MDM2	0	0	0	0	0	0	0	1	1	0
MIRT2057437	hsa	hsa	hsa-miR-3200-5p	MDM2	0	0	0	0	0	0	0	1	1	0
MIRT2057438	hsa	hsa	hsa-miR-3658	MDM2	0	0	0	0	0	0	0	1	1	0
MIRT2057440	hsa	hsa	hsa-miR-4521	MDM2	0	0	0	0	0	0	0	1	1	0
MIRT2057466	hsa	hsa	hsa-miR-4455	MDM2	0	0	0	0	0	0	0	1	1	0
MIRT2057467	hsa	hsa	hsa-miR-4516	MDM2	0	0	0	0	0	0	0	1	1	0
MIRT2057468	hsa	hsa	hsa-miR-4434	MDM2	0	0	0	0	0	0	0	1	1	0
MIRT2057469	hsa	hsa	hsa-miR-3135b	MDM2	0	0	0	0	0	0	0	1	1	0
MIRT2057476	hsa	hsa	hsa-miR-513a-5p	MDM2	0	0	0	0	0	0	0	1	1	0
MIRT2057485	hsa	hsa	hsa-miR-3171	MDM2	0	0	0	0	0	0	0	1	1	0
MIRT2057486	hsa	hsa	hsa-miR-4512	MDM2	0	0	0	0	0	0	0	1	1	0
MIRT2057487	hsa	hsa	hsa-miR-599	MDM2	0	0	0	0	0	0	0	1	1	0
MIRT2057488	hsa	hsa	hsa-miR-129-5p	MDM2	0	0	0	0	0	0	0	1	1	0
MIRT2057489	hsa	hsa	hsa-miR-1290	MDM2	0	0	0	0	0	0	0	1	1	0
MIRT2057491	hsa	hsa	hsa-miR-885-5p	MDM2	0	0	0	0	0	0	0	1	1	0
MIRT2057492	hsa	hsa	hsa-miR-4261	MDM2	0	0	0	0	0	0	0	1	1	0
MIRT2057494	hsa	hsa	hsa-miR-4716-3p	MDM2	0	0	0	0	0	0	0	1	1	0
MIRT2057495	hsa	hsa	hsa-miR-4278	MDM2	0	0	0	0	0	0	0	1	1	0
MIRT2057510	hsa	hsa	hsa-miR-548a-3p	MDM2	0	0	0	0	0	0	0	1	1	0
MIRT2057518	hsa	hsa	hsa-miR-4766-5p	MDM2	0	0	0	0	0	0	0	1	1	0
MIRT2057519	hsa	hsa	hsa-miR-548p	MDM2	0	0	0	0	0	0	0	1	1	0
MIRT2057520	hsa	hsa	hsa-miR-4503	MDM2	0	0	0	0	0	0	0	1	1	0
MIRT2057521	hsa	hsa	hsa-miR-3176	MDM2	0	0	0	0	0	0	0	1	1	0
MIRT2057522	hsa	hsa	hsa-miR-3922-3p	MDM2	0	0	0	0	0	0	0	1	1	0
MIRT2057523	hsa	hsa	hsa-miR-193a-3p	MDM2	0	0	0	0	0	0	0	1	1	0
MIRT2057525	hsa	hsa	hsa-miR-4799-5p	MDM2	0	0	0	0	0	0	0	1	1	0
MIRT2057526	hsa	hsa	hsa-miR-576-5p	MDM2	0	0	0	0	0	0	0	1	1	0
MIRT2057530	hsa	hsa	hsa-miR-4652-3p	MDM2	0	0	0	0	0	0	0	1	1	0
MIRT2057531	hsa	hsa	hsa-miR-4778-5p	MDM2	0	0	0	0	0	0	0	1	1	0
MIRT2057533	hsa	hsa	hsa-miR-3180-5p	MDM2	0	0	0	0	0	0	0	1	1	0
MIRT2057534	hsa	hsa	hsa-miR-3124-3p	MDM2	0	0	0	0	0	0	0	1	1	0
MIRT2057535	hsa	hsa	hsa-miR-4511	MDM2	0	0	0	0	0	0	0	1	1	0
MIRT2057536	hsa	hsa	hsa-miR-4760-3p	MDM2	0	0	0	0	0	0	0	1	1	0
MIRT2057540	hsa	hsa	hsa-miR-628-5p	MDM2	0	0	0	0	0	0	0	1	1	0
MIRT2057541	hsa	hsa	hsa-miR-4728-3p	MDM2	0	0	0	0	0	0	0	1	1	0
MIRT2057557	hsa	hsa	hsa-miR-1245b-3p	MDM2	0	0	0	0	0	0	0	1	1	0
MIRT2057559	hsa	hsa	hsa-miR-3132	MDM2	0	0	0	0	0	0	0	1	1	0
MIRT2057561	hsa	hsa	hsa-miR-3158-5p	MDM2	0	0	0	0	0	0	0	1	1	0
MIRT2057562	hsa	hsa	hsa-miR-3200-3p	MDM2	0	0	0	0	0	0	0	1	1	0
MIRT2057566	hsa	hsa	hsa-miR-4325	MDM2	0	0	0	0	0	0	0	1	1	0
MIRT2057575	hsa	hsa	hsa-miR-4519	MDM2	0	0	0	0	0	0	0	1	1	0
MIRT2057576	hsa	hsa	hsa-miR-4274	MDM2	0	0	0	0	0	0	0	1	1	0
MIRT2057578	hsa	hsa	hsa-miR-4438	MDM2	0	0	0	0	0	0	0	1	1	0
MIRT2057579	hsa	hsa	hsa-miR-587	MDM2	0	0	0	0	0	0	0	1	1	0
MIRT2057580	hsa	hsa	hsa-miR-1244	MDM2	0	0	0	0	0	0	0	1	1	0
MIRT2057592	hsa	hsa	hsa-miR-583	MDM2	0	0	0	0	0	0	0	1	1	0
MIRT2057598	hsa	hsa	hsa-miR-1256	MDM2	0	0	0	0	0	0	0	1	1	0
MIRT2057599	hsa	hsa	hsa-miR-4642	MDM2	0	0	0	0	0	0	0	1	1	0
MIRT2057612	hsa	hsa	hsa-miR-324-5p	MDM2	0	0	0	0	0	0	0	1	1	0
MIRT2057613	hsa	hsa	hsa-miR-346	MDM2	0	0	0	0	0	0	0	1	1	0
MIRT2057614	hsa	hsa	hsa-miR-4288	MDM2	0	0	0	0	0	0	0	1	1	0
MIRT2057615	hsa	hsa	hsa-miR-632	MDM2	0	0	0	0	0	0	0	1	1	0
MIRT2057616	hsa	hsa	hsa-miR-654-3p	MDM2	0	0	0	0	0	0	0	1	1	0
MIRT2057617	hsa	hsa	hsa-miR-4727-5p	MDM2	0	0	0	0	0	0	0	1	1	0
MIRT2057618	hsa	hsa	hsa-miR-4496	MDM2	0	0	0	0	0	0	0	1	1	0
MIRT2057619	hsa	hsa	hsa-miR-577	MDM2	0	0	0	0	0	0	0	1	1	0
MIRT2057620	hsa	hsa	hsa-miR-4495	MDM2	0	0	0	0	0	0	0	1	1	0
MIRT2057622	hsa	hsa	hsa-miR-4428	MDM2	0	0	0	0	0	0	0	1	1	0
MIRT2057623	hsa	hsa	hsa-miR-515-5p	MDM2	0	0	0	0	0	0	0	1	1	0
MIRT2057624	hsa	hsa	hsa-miR-1264	MDM2	0	0	0	0	0	0	0	1	1	0
MIRT2057626	hsa	hsa	hsa-miR-1303	MDM2	0	0	0	0	0	0	0	1	1	0
MIRT2057628	hsa	hsa	hsa-miR-3163	MDM2	0	0	0	0	0	0	0	1	1	0
MIRT2057629	hsa	hsa	hsa-miR-2054	MDM2	0	0	0	0	0	0	0	1	1	0
MIRT2057630	hsa	hsa	hsa-miR-3935	MDM2	0	0	0	0	0	0	0	1	1	0
MIRT2057631	hsa	hsa	hsa-miR-3668	MDM2	0	0	0	0	0	0	0	1	1	0
MIRT2057632	hsa	hsa	hsa-miR-3908	MDM2	0	0	0	0	0	0	0	1	1	0
MIRT2057633	hsa	hsa	hsa-miR-3120-3p	MDM2	0	0	0	0	0	0	0	1	1	0
MIRT2057634	hsa	hsa	hsa-miR-4708-5p	MDM2	0	0	0	0	0	0	0	1	1	0
MIRT2057636	hsa	hsa	hsa-miR-4770	MDM2	0	0	0	0	0	0	0	1	1	0
MIRT2057637	hsa	hsa	hsa-miR-1273f	MDM2	0	0	0	0	0	0	0	1	1	0
MIRT2057638	hsa	hsa	hsa-miR-4424	MDM2	0	0	0	0	0	0	0	1	1	0
MIRT2057639	hsa	hsa	hsa-miR-1276	MDM2	0	0	0	0	0	0	0	1	1	0
MIRT2057640	hsa	hsa	hsa-miR-524-5p	MDM2	0	0	0	0	0	0	0	1	1	0
MIRT2057641	hsa	hsa	hsa-miR-520d-5p	MDM2	0	0	0	0	0	0	0	1	1	0
MIRT2057642	hsa	hsa	hsa-miR-4699-3p	MDM2	0	0	0	0	0	0	0	1	1	0
MIRT2057643	hsa	hsa	hsa-miR-4742-3p	MDM2	0	0	0	0	0	0	0	1	1	0
MIRT2057644	hsa	hsa	hsa-miR-3182	MDM2	0	0	0	0	0	0	0	1	1	0
MIRT2057645	hsa	hsa	hsa-miR-628-3p	MDM2	0	0	0	0	0	0	0	1	1	0
MIRT2057646	hsa	hsa	hsa-miR-325	MDM2	0	0	0	0	0	0	0	1	1	0
MIRT2057653	hsa	hsa	hsa-miR-4528	MDM2	0	0	0	0	0	0	0	1	1	0
MIRT2057657	hsa	hsa	hsa-miR-485-3p	MDM2	0	0	0	0	0	0	0	1	1	0
MIRT2057658	hsa	hsa	hsa-miR-610	MDM2	0	0	0	0	0	0	0	1	1	0
MIRT2057659	hsa	hsa	hsa-miR-4795-3p	MDM2	0	0	0	0	0	0	0	1	1	0
MIRT2057660	hsa	hsa	hsa-miR-4698	MDM2	0	0	0	0	0	0	0	1	1	0
MIRT2057661	hsa	hsa	hsa-miR-4668-3p	MDM2	0	0	0	0	0	0	0	1	1	0
MIRT2057664	hsa	hsa	hsa-miR-4753-5p	MDM2	0	0	0	0	0	0	0	1	1	0
MIRT2057665	hsa	hsa	hsa-miR-4530	MDM2	0	0	0	0	0	0	0	1	1	0
MIRT2057678	hsa	hsa	hsa-miR-4677-5p	MDM2	0	0	0	0	0	0	0	1	1	0
MIRT2057679	hsa	hsa	hsa-miR-4273	MDM2	0	0	0	0	0	0	0	1	1	0
MIRT2057680	hsa	hsa	hsa-miR-320d	MDM2	0	0	0	0	0	0	0	1	1	0
MIRT2057681	hsa	hsa	hsa-miR-320c	MDM2	0	0	0	0	0	0	0	1	1	0
MIRT2057682	hsa	hsa	hsa-miR-4429	MDM2	0	0	0	0	0	0	0	1	1	0
MIRT2057683	hsa	hsa	hsa-miR-320b	MDM2	0	0	0	0	0	0	0	1	1	0
MIRT2057684	hsa	hsa	hsa-miR-320a	MDM2	0	0	0	0	0	0	0	1	1	0
MIRT2057685	hsa	hsa	hsa-miR-4317	MDM2	0	0	0	0	0	0	0	1	1	0
MIRT2057686	hsa	hsa	hsa-miR-4777-5p	MDM2	0	0	0	0	0	0	0	1	1	0
MIRT2057687	hsa	hsa	hsa-miR-518d-5p	MDM2	0	0	0	0	0	0	0	1	1	0
MIRT2057688	hsa	hsa	hsa-miR-526a	MDM2	0	0	0	0	0	0	0	1	1	0
MIRT2057689	hsa	hsa	hsa-miR-520c-5p	MDM2	0	0	0	0	0	0	0	1	1	0
MIRT2057690	hsa	hsa	hsa-miR-519b-5p	MDM2	0	0	0	0	0	0	0	1	1	0
MIRT2057691	hsa	hsa	hsa-miR-519c-5p	MDM2	0	0	0	0	0	0	0	1	1	0
MIRT2057692	hsa	hsa	hsa-miR-4686	MDM2	0	0	0	0	0	0	0	1	1	0
MIRT2057695	hsa	hsa	hsa-miR-548an	MDM2	0	0	0	0	0	0	0	1	1	0
MIRT2057696	hsa	hsa	hsa-miR-518a-5p	MDM2	0	0	0	0	0	0	0	1	1	0
MIRT2057697	hsa	hsa	hsa-miR-527	MDM2	0	0	0	0	0	0	0	1	1	0
MIRT2057698	hsa	hsa	hsa-miR-3065-5p	MDM2	0	0	0	0	0	0	0	1	1	0
MIRT2057699	hsa	hsa	hsa-miR-548d-3p	MDM2	0	0	0	0	0	0	0	1	1	0
MIRT2057700	hsa	hsa	hsa-miR-548ac	MDM2	0	0	0	0	0	0	0	1	1	0
MIRT2057701	hsa	hsa	hsa-miR-548z	MDM2	0	0	0	0	0	0	0	1	1	0
MIRT2057702	hsa	hsa	hsa-miR-3119	MDM2	0	0	0	0	0	0	0	1	1	0
MIRT2057703	hsa	hsa	hsa-miR-4474-3p	MDM2	0	0	0	0	0	0	0	1	1	0
MIRT2057705	hsa	hsa	hsa-miR-3911	MDM2	0	0	0	0	0	0	0	1	1	0
MIRT2057706	hsa	hsa	hsa-miR-4643	MDM2	0	0	0	0	0	0	0	1	1	0
MIRT2057710	hsa	hsa	hsa-miR-4796-3p	MDM2	0	0	0	0	0	0	0	1	1	0
MIRT2057711	hsa	hsa	hsa-miR-369-3p	MDM2	0	0	0	0	0	0	0	1	1	0
MIRT2057714	hsa	hsa	hsa-miR-3664-5p	MDM2	0	0	0	0	0	0	0	1	1	0
MIRT2057715	hsa	hsa	hsa-miR-618	MDM2	0	0	0	0	0	0	0	1	1	0
MIRT2057716	hsa	hsa	hsa-miR-4764-3p	MDM2	0	0	0	0	0	0	0	1	1	0
MIRT2057720	hsa	hsa	hsa-miR-429	MDM2	0	0	0	0	0	0	0	1	1	0
MIRT2057721	hsa	hsa	hsa-miR-4653-3p	MDM2	0	0	0	0	0	0	0	1	1	0
MIRT2057722	hsa	hsa	hsa-miR-3198	MDM2	0	0	0	0	0	0	0	1	1	0
MIRT2057723	hsa	hsa	hsa-miR-4309	MDM2	0	0	0	0	0	0	0	1	1	0
MIRT2057727	hsa	hsa	hsa-miR-4724-3p	MDM2	0	0	0	0	0	0	0	1	1	0
MIRT2057732	hsa	hsa	hsa-miR-5096	MDM2	0	0	0	0	0	0	0	1	1	0
MIRT2057733	hsa	hsa	hsa-miR-4762-5p	MDM2	0	0	0	0	0	0	0	1	1	0
MIRT2057734	hsa	hsa	hsa-miR-3671	MDM2	0	0	0	0	0	0	0	1	1	0
MIRT2057736	hsa	hsa	hsa-miR-3674	MDM2	0	0	0	0	0	0	0	1	1	0
MIRT2057737	hsa	hsa	hsa-miR-4302	MDM2	0	0	0	0	0	0	0	1	1	0
MIRT2057738	hsa	hsa	hsa-miR-4506	MDM2	0	0	0	0	0	0	0	1	1	0
MIRT2057740	hsa	hsa	hsa-miR-4676-3p	MDM2	0	0	0	0	0	0	0	1	1	0
MIRT2057741	hsa	hsa	hsa-miR-567	MDM2	0	0	0	0	0	0	0	1	1	0
MIRT2057742	hsa	hsa	hsa-miR-297	MDM2	0	0	0	0	0	0	0	1	1	0
MIRT2057743	hsa	hsa	hsa-miR-4670-3p	MDM2	0	0	0	0	0	0	0	1	1	0
MIRT2057744	hsa	hsa	hsa-miR-1279	MDM2	0	0	0	0	0	0	0	1	1	0
MIRT2057745	hsa	hsa	hsa-miR-4720-3p	MDM2	0	0	0	0	0	0	0	1	1	0
MIRT2057746	hsa	hsa	hsa-miR-4804-3p	MDM2	0	0	0	0	0	0	0	1	1	0
MIRT2057747	hsa	hsa	hsa-miR-1208	MDM2	0	0	0	0	0	0	0	1	1	0
MIRT2057748	hsa	hsa	hsa-miR-4426	MDM2	0	0	0	0	0	0	0	1	1	0
MIRT2057749	hsa	hsa	hsa-miR-4662b	MDM2	0	0	0	0	0	0	0	1	1	0
MIRT2057750	hsa	hsa	hsa-miR-4647	MDM2	0	0	0	0	0	0	0	1	1	0
MIRT2057766	hsa	hsa	hsa-miR-3944-5p	MDM2	0	0	0	0	0	0	0	1	1	0
MIRT2057770	hsa	hsa	hsa-miR-4311	MDM2	0	0	0	0	0	0	0	1	1	0
MIRT2057776	hsa	hsa	hsa-miR-23c	MDM2	0	0	0	0	0	0	0	1	1	0
MIRT2057778	hsa	hsa	hsa-miR-323b-5p	MDM2	0	0	0	0	0	0	0	1	1	0
MIRT2057779	hsa	hsa	hsa-miR-4751	MDM2	0	0	0	0	0	0	0	1	1	0
MIRT2057780	hsa	hsa	hsa-miR-611	MDM2	0	0	0	0	0	0	0	1	1	0
MIRT2057781	hsa	hsa	hsa-miR-3131	MDM2	0	0	0	0	0	0	0	1	1	0
MIRT2057782	hsa	hsa	hsa-miR-151b	MDM2	0	0	0	0	0	0	0	1	1	0
MIRT2057785	hsa	hsa	hsa-miR-3148	MDM2	0	0	0	0	0	0	0	1	1	0
MIRT2057786	hsa	hsa	hsa-miR-1224-5p	MDM2	0	0	0	0	0	0	0	1	1	0
MIRT2057787	hsa	hsa	hsa-miR-3915	MDM2	0	0	0	0	0	0	0	1	1	0
MIRT2057788	hsa	hsa	hsa-miR-4689	MDM2	0	0	0	0	0	0	0	1	1	0
MIRT2057790	hsa	hsa	hsa-miR-323b-3p	MDM2	0	0	0	0	0	0	0	1	1	0
MIRT2057791	hsa	hsa	hsa-miR-4680-5p	MDM2	0	0	0	0	0	0	0	1	1	0
MIRT2057792	hsa	hsa	hsa-miR-3146	MDM2	0	0	0	0	0	0	0	1	1	0
MIRT2057793	hsa	hsa	hsa-miR-491-3p	MDM2	0	0	0	0	0	0	0	1	1	0
MIRT2057799	hsa	hsa	hsa-miR-513a-3p	MDM2	0	0	0	0	0	0	0	1	1	0
MIRT2057800	hsa	hsa	hsa-miR-3133	MDM2	0	0	0	0	0	0	0	1	1	0
MIRT2057804	hsa	hsa	hsa-miR-3678-3p	MDM2	0	0	0	0	0	0	0	1	1	0
MIRT2057806	hsa	hsa	hsa-miR-548b-3p	MDM2	0	0	0	0	0	0	0	1	1	0
MIRT2057808	hsa	hsa	hsa-miR-142-5p	MDM2	0	0	0	0	0	0	0	1	1	0
MIRT2057809	hsa	hsa	hsa-miR-421	MDM2	0	0	0	0	0	0	0	1	1	0
MIRT2057810	hsa	hsa	hsa-miR-4717-5p	MDM2	0	0	0	0	0	0	0	1	1	0
MIRT2057816	hsa	hsa	hsa-miR-4659a-5p	MDM2	0	0	0	0	0	0	0	1	1	0
MIRT2057817	hsa	hsa	hsa-miR-4659b-5p	MDM2	0	0	0	0	0	0	0	1	1	0
MIRT2057818	hsa	hsa	hsa-miR-4769-3p	MDM2	0	0	0	0	0	0	0	1	1	0
MIRT2057819	hsa	hsa	hsa-miR-4685-3p	MDM2	0	0	0	0	0	0	0	1	1	0
MIRT2057820	hsa	hsa	hsa-miR-4287	MDM2	0	0	0	0	0	0	0	1	1	0
MIRT2057822	hsa	hsa	hsa-miR-1253	MDM2	0	0	0	0	0	0	0	1	1	0
MIRT2057825	hsa	hsa	hsa-miR-4501	MDM2	0	0	0	0	0	0	0	1	1	0
MIRT2057826	hsa	hsa	hsa-miR-3607-5p	MDM2	0	0	0	0	0	0	0	1	1	0
MIRT2057827	hsa	hsa	hsa-miR-4755-3p	MDM2	0	0	0	0	0	0	0	1	1	0
MIRT2057829	hsa	hsa	hsa-miR-4453	MDM2	0	0	0	0	0	0	0	1	1	0
MIRT2057830	hsa	hsa	hsa-miR-4538	MDM2	0	0	0	0	0	0	0	1	1	0
MIRT2057833	hsa	hsa	hsa-miR-607	MDM2	0	0	0	0	0	0	0	1	1	0
MIRT2057834	hsa	hsa	hsa-miR-3165	MDM2	0	0	0	0	0	0	0	1	1	0
MIRT2057864	hsa	hsa	hsa-miR-4781-5p	MDM2	0	0	0	0	0	0	0	1	1	0
MIRT2057865	hsa	hsa	hsa-miR-4321	MDM2	0	0	0	0	0	0	0	1	1	0
MIRT2057866	hsa	hsa	hsa-miR-4738-3p	MDM2	0	0	0	0	0	0	0	1	1	0
MIRT2057872	hsa	hsa	hsa-miR-4467	MDM2	0	0	0	0	0	0	0	1	1	0
MIRT2057873	hsa	hsa	hsa-miR-1268b	MDM2	0	0	0	0	0	0	0	1	1	0
MIRT2057876	hsa	hsa	hsa-miR-548aa	MDM2	0	0	0	0	0	0	0	1	1	0
MIRT2057877	hsa	hsa	hsa-miR-603	MDM2	0	0	0	0	0	0	0	1	1	0
MIRT2057878	hsa	hsa	hsa-miR-3941	MDM2	0	0	0	0	0	0	0	1	1	0
MIRT2057880	hsa	hsa	hsa-miR-362-3p	MDM2	0	0	0	0	0	0	0	1	1	0
MIRT2633686	hsa	hsa	hsa-miR-34c-3p	MDM2	0	0	0	0	0	0	0	1	1	0
MIRT2633689	hsa	hsa	hsa-miR-4418	MDM2	0	0	0	0	0	0	0	1	1	0
MIRT2633690	hsa	hsa	hsa-miR-509-5p	MDM2	0	0	0	0	0	0	0	1	1	0
MIRT2633691	hsa	hsa	hsa-miR-509-3-5p	MDM2	0	0	0	0	0	0	0	1	1	0
MIRT2633692	hsa	hsa	hsa-miR-4761-3p	MDM2	0	0	0	0	0	0	0	1	1	0
MIRT2633785	hsa	hsa	hsa-miR-765	MDM2	0	0	0	0	0	0	0	1	1	0
MIRT2633830	hsa	hsa	hsa-miR-4275	MDM2	0	0	0	0	0	0	0	1	1	0
MIRT3138613	hsa	hsa	hsa-miR-4744	MDM2	0	0	0	0	0	0	0	1	1	0
MIRT3138615	hsa	hsa	hsa-miR-3973	MDM2	0	0	0	0	0	0	0	1	1	0
MIRT3138616	hsa	hsa	hsa-miR-4436b-5p	MDM2	0	0	0	0	0	0	0	1	1	0
MIRT3138966	hsa	hsa	hsa-miR-4262	MDM2	0	0	0	0	0	0	0	1	1	0
MIRT3138969	hsa	hsa	hsa-miR-543	MDM2	0	0	0	0	0	0	0	1	1	0
MIRT3651649	hsa	hsa	hsa-miR-3168	MDM2	0	0	0	0	0	0	0	1	1	0
MIRT4120845	hsa	hsa	hsa-miR-4637	MDM2	0	0	0	0	0	0	0	1	1	0
MIRT4582296	hsa	hsa	hsa-miR-4257	MDM2	0	0	0	0	0	0	0	1	1	0
MIRT4582297	hsa	hsa	hsa-miR-2467-3p	MDM2	0	0	0	0	0	0	0	1	1	0
MIRT4582303	hsa	hsa	hsa-miR-3907	MDM2	0	0	0	0	0	0	0	1	1	0
MIRT032076	hsa	hsa	hsa-miR-16-5p	MOV10	0	0	0	0	1	0	1	0	2	2
MIRT001356	hsa	hsa	hsa-miR-1-3p	MOV10	0	0	0	1	0	1	1	0	3	2
MIRT1429278	hsa	hsa	hsa-miR-4507	MOV10	0	0	0	0	0	0	0	1	1	0
MIRT1429279	hsa	hsa	hsa-miR-3940-5p	MOV10	0	0	0	0	0	0	0	1	1	0
MIRT1429282	hsa	hsa	hsa-miR-613	MOV10	0	0	0	0	0	0	0	1	1	0
MIRT1429284	hsa	hsa	hsa-miR-206	MOV10	0	0	0	0	0	0	0	1	1	0
MIRT1429286	hsa	hsa	hsa-miR-608	MOV10	0	0	0	0	0	0	0	1	1	0
MIRT1429287	hsa	hsa	hsa-miR-4651	MOV10	0	0	0	0	0	0	0	1	1	0
MIRT1429288	hsa	hsa	hsa-miR-4728-5p	MOV10	0	0	0	0	0	0	0	1	1	0
MIRT1429291	hsa	hsa	hsa-miR-761	MOV10	0	0	0	0	0	0	0	1	1	0
MIRT1429292	hsa	hsa	hsa-miR-3619-5p	MOV10	0	0	0	0	0	0	0	1	1	0
MIRT1429293	hsa	hsa	hsa-miR-4530	MOV10	0	0	0	0	0	0	0	1	1	0
MIRT1429294	hsa	hsa	hsa-miR-2355-5p	MOV10	0	0	0	0	0	0	0	1	1	0
MIRT1429295	hsa	hsa	hsa-miR-4713-5p	MOV10	0	0	0	0	0	0	0	1	1	0
MIRT1429497	hsa	hsa	hsa-miR-4436b-5p	MRPS10	0	0	0	0	0	0	0	1	1	0
MIRT1429498	hsa	hsa	hsa-miR-4639-3p	MRPS10	0	0	0	0	0	0	0	1	1	0
MIRT1429499	hsa	hsa	hsa-miR-671-5p	MRPS10	0	0	0	0	0	0	0	1	1	0
MIRT1429500	hsa	hsa	hsa-miR-1207-3p	MRPS10	0	0	0	0	0	0	0	1	1	0
MIRT1429501	hsa	hsa	hsa-miR-4762-5p	MRPS10	0	0	0	0	0	0	0	1	1	0
MIRT1598473	hsa	hsa	hsa-miR-4290	MRPS10	0	0	0	0	0	0	0	1	1	0
MIRT1598475	hsa	hsa	hsa-miR-3938	MRPS10	0	0	0	0	0	0	0	1	1	0
MIRT1598477	hsa	hsa	hsa-miR-3135b	MRPS10	0	0	0	0	0	0	0	1	1	0
MIRT1598478	hsa	hsa	hsa-miR-4430	MRPS10	0	0	0	0	0	0	0	1	1	0
MIRT1598479	hsa	hsa	hsa-miR-3652	MRPS10	0	0	0	0	0	0	0	1	1	0
MIRT1598480	hsa	hsa	hsa-miR-4755-3p	MRPS10	0	0	0	0	0	0	0	1	1	0
MIRT1691060	hsa	hsa	hsa-miR-4634	MRPS10	0	0	0	0	0	0	0	1	1	0
MIRT2394925	hsa	hsa	hsa-miR-485-5p	MRPS10	0	0	0	0	0	0	0	1	1	0
MIRT2394926	hsa	hsa	hsa-miR-4649-3p	MRPS10	0	0	0	0	0	0	0	1	1	0
MIRT2394927	hsa	hsa	hsa-miR-544b	MRPS10	0	0	0	0	0	0	0	1	1	0
MIRT2394932	hsa	hsa	hsa-miR-4732-3p	MRPS10	0	0	0	0	0	0	0	1	1	0
MIRT2394934	hsa	hsa	hsa-miR-4423-3p	MRPS10	0	0	0	0	0	0	0	1	1	0
MIRT2394935	hsa	hsa	hsa-miR-607	MRPS10	0	0	0	0	0	0	0	1	1	0
MIRT2394936	hsa	hsa	hsa-miR-3671	MRPS10	0	0	0	0	0	0	0	1	1	0
MIRT2394937	hsa	hsa	hsa-miR-3136-3p	MRPS10	0	0	0	0	0	0	0	1	1	0
MIRT2394938	hsa	hsa	hsa-miR-3922-3p	MRPS10	0	0	0	0	0	0	0	1	1	0
MIRT2394939	hsa	hsa	hsa-miR-3176	MRPS10	0	0	0	0	0	0	0	1	1	0
MIRT2394940	hsa	hsa	hsa-miR-3126-3p	MRPS10	0	0	0	0	0	0	0	1	1	0
MIRT2394946	hsa	hsa	hsa-miR-4771	MRPS10	0	0	0	0	0	0	0	1	1	0
MIRT2394947	hsa	hsa	hsa-miR-4436b-3p	MRPS10	0	0	0	0	0	0	0	1	1	0
MIRT2394948	hsa	hsa	hsa-miR-4761-3p	MRPS10	0	0	0	0	0	0	0	1	1	0
MIRT2394950	hsa	hsa	hsa-miR-2909	MRPS10	0	0	0	0	0	0	0	1	1	0
MIRT2394951	hsa	hsa	hsa-miR-146b-5p	MRPS10	0	0	0	0	0	0	0	1	1	0
MIRT2394953	hsa	hsa	hsa-miR-3616-3p	MRPS10	0	0	0	0	0	0	0	1	1	0
MIRT2394954	hsa	hsa	hsa-miR-4502	MRPS10	0	0	0	0	0	0	0	1	1	0
MIRT2394958	hsa	hsa	hsa-miR-885-5p	MRPS10	0	0	0	0	0	0	0	1	1	0
MIRT2394960	hsa	hsa	hsa-miR-548n	MRPS10	0	0	0	0	0	0	0	1	1	0
MIRT2394961	hsa	hsa	hsa-miR-577	MRPS10	0	0	0	0	0	0	0	1	1	0
MIRT2394964	hsa	hsa	hsa-miR-140-5p	MRPS10	0	0	0	0	0	0	0	1	1	0
MIRT2394965	hsa	hsa	hsa-miR-4796-3p	MRPS10	0	0	0	0	0	0	0	1	1	0
MIRT2394967	hsa	hsa	hsa-miR-628-5p	MRPS10	0	0	0	0	0	0	0	1	1	0
MIRT2394970	hsa	hsa	hsa-miR-520h	MRPS10	0	0	0	0	0	0	0	1	1	0
MIRT2394971	hsa	hsa	hsa-miR-3973	MRPS10	0	0	0	0	0	0	0	1	1	0
MIRT2394972	hsa	hsa	hsa-miR-4704-3p	MRPS10	0	0	0	0	0	0	0	1	1	0
MIRT2394973	hsa	hsa	hsa-miR-3160-5p	MRPS10	0	0	0	0	0	0	0	1	1	0
MIRT2394975	hsa	hsa	hsa-miR-3121-3p	MRPS10	0	0	0	0	0	0	0	1	1	0
MIRT2394977	hsa	hsa	hsa-miR-3591-3p	MRPS10	0	0	0	0	0	0	0	1	1	0
MIRT2394978	hsa	hsa	hsa-miR-3129-3p	MRPS10	0	0	0	0	0	0	0	1	1	0
MIRT2394980	hsa	hsa	hsa-miR-548c-3p	MRPS10	0	0	0	0	0	0	0	1	1	0
MIRT2394981	hsa	hsa	hsa-miR-5096	MRPS10	0	0	0	0	0	0	0	1	1	0
MIRT2394982	hsa	hsa	hsa-miR-4527	MRPS10	0	0	0	0	0	0	0	1	1	0
MIRT2394984	hsa	hsa	hsa-miR-2392	MRPS10	0	0	0	0	0	0	0	1	1	0
MIRT2394985	hsa	hsa	hsa-miR-575	MRPS10	0	0	0	0	0	0	0	1	1	0
MIRT2394986	hsa	hsa	hsa-miR-4676-5p	MRPS10	0	0	0	0	0	0	0	1	1	0
MIRT2394987	hsa	hsa	hsa-miR-4662a-5p	MRPS10	0	0	0	0	0	0	0	1	1	0
MIRT2394988	hsa	hsa	hsa-miR-3152-3p	MRPS10	0	0	0	0	0	0	0	1	1	0
MIRT2394989	hsa	hsa	hsa-miR-483-5p	MRPS10	0	0	0	0	0	0	0	1	1	0
MIRT2394990	hsa	hsa	hsa-miR-1303	MRPS10	0	0	0	0	0	0	0	1	1	0
MIRT2394991	hsa	hsa	hsa-miR-3149	MRPS10	0	0	0	0	0	0	0	1	1	0
MIRT2394992	hsa	hsa	hsa-miR-4775	MRPS10	0	0	0	0	0	0	0	1	1	0
MIRT2394993	hsa	hsa	hsa-miR-590-3p	MRPS10	0	0	0	0	0	0	0	1	1	0
MIRT2394994	hsa	hsa	hsa-miR-4735-5p	MRPS10	0	0	0	0	0	0	0	1	1	0
MIRT2394995	hsa	hsa	hsa-miR-4267	MRPS10	0	0	0	0	0	0	0	1	1	0
MIRT2394996	hsa	hsa	hsa-miR-198	MRPS10	0	0	0	0	0	0	0	1	1	0
MIRT2394997	hsa	hsa	hsa-miR-4715-3p	MRPS10	0	0	0	0	0	0	0	1	1	0
MIRT2395005	hsa	hsa	hsa-miR-4721	MRPS10	0	0	0	0	0	0	0	1	1	0
MIRT2395006	hsa	hsa	hsa-miR-129-5p	MRPS10	0	0	0	0	0	0	0	1	1	0
MIRT2395007	hsa	hsa	hsa-miR-507	MRPS10	0	0	0	0	0	0	0	1	1	0
MIRT2395008	hsa	hsa	hsa-miR-557	MRPS10	0	0	0	0	0	0	0	1	1	0
MIRT2395009	hsa	hsa	hsa-miR-4699-3p	MRPS10	0	0	0	0	0	0	0	1	1	0
MIRT2395010	hsa	hsa	hsa-miR-3133	MRPS10	0	0	0	0	0	0	0	1	1	0
MIRT2395011	hsa	hsa	hsa-miR-4276	MRPS10	0	0	0	0	0	0	0	1	1	0
MIRT2395012	hsa	hsa	hsa-miR-4797-3p	MRPS10	0	0	0	0	0	0	0	1	1	0
MIRT2395013	hsa	hsa	hsa-miR-4264	MRPS10	0	0	0	0	0	0	0	1	1	0
MIRT2395014	hsa	hsa	hsa-miR-3158-3p	MRPS10	0	0	0	0	0	0	0	1	1	0
MIRT2395015	hsa	hsa	hsa-miR-583	MRPS10	0	0	0	0	0	0	0	1	1	0
MIRT2395016	hsa	hsa	hsa-miR-1276	MRPS10	0	0	0	0	0	0	0	1	1	0
MIRT2395017	hsa	hsa	hsa-miR-4311	MRPS10	0	0	0	0	0	0	0	1	1	0
MIRT2395019	hsa	hsa	hsa-miR-1253	MRPS10	0	0	0	0	0	0	0	1	1	0
MIRT2395020	hsa	hsa	hsa-miR-3163	MRPS10	0	0	0	0	0	0	0	1	1	0
MIRT2395021	hsa	hsa	hsa-miR-492	MRPS10	0	0	0	0	0	0	0	1	1	0
MIRT2395022	hsa	hsa	hsa-miR-4535	MRPS10	0	0	0	0	0	0	0	1	1	0
MIRT2395023	hsa	hsa	hsa-miR-4802-3p	MRPS10	0	0	0	0	0	0	0	1	1	0
MIRT2395025	hsa	hsa	hsa-miR-641	MRPS10	0	0	0	0	0	0	0	1	1	0
MIRT2395026	hsa	hsa	hsa-miR-4496	MRPS10	0	0	0	0	0	0	0	1	1	0
MIRT2395027	hsa	hsa	hsa-miR-4722-5p	MRPS10	0	0	0	0	0	0	0	1	1	0
MIRT2395028	hsa	hsa	hsa-miR-1286	MRPS10	0	0	0	0	0	0	0	1	1	0
MIRT2395029	hsa	hsa	hsa-miR-3944-5p	MRPS10	0	0	0	0	0	0	0	1	1	0
MIRT2395030	hsa	hsa	hsa-miR-576-3p	MRPS10	0	0	0	0	0	0	0	1	1	0
MIRT2395031	hsa	hsa	hsa-miR-3145-5p	MRPS10	0	0	0	0	0	0	0	1	1	0
MIRT2395032	hsa	hsa	hsa-miR-508-5p	MRPS10	0	0	0	0	0	0	0	1	1	0
MIRT2395033	hsa	hsa	hsa-miR-606	MRPS10	0	0	0	0	0	0	0	1	1	0
MIRT2395034	hsa	hsa	hsa-miR-4251	MRPS10	0	0	0	0	0	0	0	1	1	0
MIRT2395035	hsa	hsa	hsa-miR-548a-3p	MRPS10	0	0	0	0	0	0	0	1	1	0
MIRT2395042	hsa	hsa	hsa-miR-3148	MRPS10	0	0	0	0	0	0	0	1	1	0
MIRT2395043	hsa	hsa	hsa-miR-4668-5p	MRPS10	0	0	0	0	0	0	0	1	1	0
MIRT2395045	hsa	hsa	hsa-miR-3936	MRPS10	0	0	0	0	0	0	0	1	1	0
MIRT2395046	hsa	hsa	hsa-miR-4477b	MRPS10	0	0	0	0	0	0	0	1	1	0
MIRT2395048	hsa	hsa	hsa-miR-421	MRPS10	0	0	0	0	0	0	0	1	1	0
MIRT2395049	hsa	hsa	hsa-miR-4272	MRPS10	0	0	0	0	0	0	0	1	1	0
MIRT2395050	hsa	hsa	hsa-miR-630	MRPS10	0	0	0	0	0	0	0	1	1	0
MIRT2395051	hsa	hsa	hsa-miR-3924	MRPS10	0	0	0	0	0	0	0	1	1	0
MIRT2395052	hsa	hsa	hsa-miR-4801	MRPS10	0	0	0	0	0	0	0	1	1	0
MIRT2395053	hsa	hsa	hsa-miR-4731-3p	MRPS10	0	0	0	0	0	0	0	1	1	0
MIRT3414079	hsa	hsa	hsa-miR-4782-5p	MRPS10	0	0	0	0	0	0	0	1	1	0
MIRT3414097	hsa	hsa	hsa-miR-3622a-5p	MRPS10	0	0	0	0	0	0	0	1	1	0
MIRT3903196	hsa	hsa	hsa-miR-4269	MRPS10	0	0	0	0	0	0	0	1	1	0
MIRT3903197	hsa	hsa	hsa-miR-4438	MRPS10	0	0	0	0	0	0	0	1	1	0
MIRT3903198	hsa	hsa	hsa-miR-5095	MRPS10	0	0	0	0	0	0	0	1	1	0
MIRT3903222	hsa	hsa	hsa-miR-3646	MRPS10	0	0	0	0	0	0	0	1	1	0
MIRT3903223	hsa	hsa	hsa-miR-3662	MRPS10	0	0	0	0	0	0	0	1	1	0
MIRT4917382	hsa	hsa	hsa-miR-548ae-3p	MRPS10	0	0	0	0	0	0	0	1	1	0
MIRT4917383	hsa	hsa	hsa-miR-548ah-3p	MRPS10	0	0	0	0	0	0	0	1	1	0
MIRT4917384	hsa	hsa	hsa-miR-548aj-3p	MRPS10	0	0	0	0	0	0	0	1	1	0
MIRT4917385	hsa	hsa	hsa-miR-548am-3p	MRPS10	0	0	0	0	0	0	0	1	1	0
MIRT4917386	hsa	hsa	hsa-miR-548aq-3p	MRPS10	0	0	0	0	0	0	0	1	1	0
MIRT4917387	hsa	hsa	hsa-miR-548j-3p	MRPS10	0	0	0	0	0	0	0	1	1	0
MIRT4917388	hsa	hsa	hsa-miR-548x-3p	MRPS10	0	0	0	0	0	0	0	1	1	0
MIRT4917390	hsa	hsa	hsa-miR-548ar-3p	MRPS10	0	0	0	0	0	0	0	1	1	0
MIRT4917391	hsa	hsa	hsa-miR-548az-3p	MRPS10	0	0	0	0	0	0	0	1	1	0
MIRT4917392	hsa	hsa	hsa-miR-548e-3p	MRPS10	0	0	0	0	0	0	0	1	1	0
MIRT4917393	hsa	hsa	hsa-miR-548f-3p	MRPS10	0	0	0	0	0	0	0	1	1	0
MIRT4917394	hsa	hsa	hsa-miR-548av-3p	MRPS10	0	0	0	0	0	0	0	1	1	0
MIRT4917395	hsa	hsa	hsa-miR-5197-5p	MRPS10	0	0	0	0	0	0	0	1	1	0
MIRT4917396	hsa	hsa	hsa-miR-5003-3p	MRPS10	0	0	0	0	0	0	0	1	1	0
MIRT4917397	hsa	hsa	hsa-miR-4275	MRPS10	0	0	0	0	0	0	0	1	1	0
MIRT4917398	hsa	hsa	hsa-miR-767-5p	MRPS10	0	0	0	0	0	0	0	1	1	0
MIRT4917399	hsa	hsa	hsa-miR-4470	MRPS10	0	0	0	0	0	0	0	1	1	0
MIRT4917400	hsa	hsa	hsa-miR-500a-3p	MRPS10	0	0	0	0	0	0	0	1	1	0
MIRT4917401	hsa	hsa	hsa-miR-450b-5p	MRPS10	0	0	0	0	0	0	0	1	1	0
MIRT4917404	hsa	hsa	hsa-miR-3680-3p	MRPS10	0	0	0	0	0	0	0	1	1	0
MIRT4917405	hsa	hsa	hsa-miR-548p	MRPS10	0	0	0	0	0	0	0	1	1	0
MIRT4959303	hsa	hsa	hsa-miR-7851-3p	MRPS10	0	0	0	0	0	0	0	1	1	0
MIRT4959304	hsa	hsa	hsa-miR-1910-3p	MRPS10	0	0	0	0	0	0	0	1	1	0
MIRT4959305	hsa	hsa	hsa-miR-6511a-5p	MRPS10	0	0	0	0	0	0	0	1	1	0
MIRT4959306	hsa	hsa	hsa-miR-4257	MRPS10	0	0	0	0	0	0	0	1	1	0
MIRT4959307	hsa	hsa	hsa-miR-3192-5p	MRPS10	0	0	0	0	0	0	0	1	1	0
MIRT4959308	hsa	hsa	hsa-miR-4537	MRPS10	0	0	0	0	0	0	0	1	1	0
MIRT4959309	hsa	hsa	hsa-miR-377-5p	MRPS10	0	0	0	0	0	0	0	1	1	0
MIRT4959310	hsa	hsa	hsa-miR-6086	MRPS10	0	0	0	0	0	0	0	1	1	0
MIRT4959311	hsa	hsa	hsa-miR-2467-3p	MRPS10	0	0	0	0	0	0	0	1	1	0
MIRT4959312	hsa	hsa	hsa-miR-3612	MRPS10	0	0	0	0	0	0	0	1	1	0
MIRT4959313	hsa	hsa	hsa-miR-650	MRPS10	0	0	0	0	0	0	0	1	1	0
MIRT4959314	hsa	hsa	hsa-miR-4684-3p	MRPS10	0	0	0	0	0	0	0	1	1	0
MIRT4959315	hsa	hsa	hsa-miR-106a-3p	MRPS10	0	0	0	0	0	0	0	1	1	0
MIRT4974111	hsa	hsa	hsa-miR-6819-3p	MRPS10	0	0	0	0	0	0	0	1	1	0
MIRT4974112	hsa	hsa	hsa-miR-6877-3p	MRPS10	0	0	0	0	0	0	0	1	1	0
MIRT4974113	hsa	hsa	hsa-miR-125a-3p	MRPS10	0	0	0	0	0	0	0	1	1	0
MIRT4974114	hsa	hsa	hsa-miR-764	MRPS10	0	0	0	0	0	0	0	1	1	0
MIRT4974115	hsa	hsa	hsa-miR-3934-5p	MRPS10	0	0	0	0	0	0	0	1	1	0
MIRT4974116	hsa	hsa	hsa-miR-6747-3p	MRPS10	0	0	0	0	0	0	0	1	1	0
MIRT4974117	hsa	hsa	hsa-miR-3653-5p	MRPS10	0	0	0	0	0	0	0	1	1	0
MIRT4974118	hsa	hsa	hsa-miR-3663-5p	MRPS10	0	0	0	0	0	0	0	1	1	0
MIRT4974119	hsa	hsa	hsa-miR-6790-3p	MRPS10	0	0	0	0	0	0	0	1	1	0
MIRT4974120	hsa	hsa	hsa-miR-6821-3p	MRPS10	0	0	0	0	0	0	0	1	1	0
MIRT4974121	hsa	hsa	hsa-miR-378a-5p	MRPS10	0	0	0	0	0	0	0	1	1	0
MIRT4974122	hsa	hsa	hsa-miR-640	MRPS10	0	0	0	0	0	0	0	1	1	0
MIRT4974123	hsa	hsa	hsa-miR-6843-3p	MRPS10	0	0	0	0	0	0	0	1	1	0
MIRT4974124	hsa	hsa	hsa-miR-6848-3p	MRPS10	0	0	0	0	0	0	0	1	1	0
MIRT5377073	hsa	hsa	hsa-miR-4432	MRPS10	0	0	0	0	0	0	0	1	1	0
MIRT5377074	hsa	hsa	hsa-miR-3664-5p	MRPS10	0	0	0	0	0	0	0	1	1	0
MIRT5377075	hsa	hsa	hsa-miR-589-3p	MRPS10	0	0	0	0	0	0	0	1	1	0
MIRT5377076	hsa	hsa	hsa-miR-1285-3p	MRPS10	0	0	0	0	0	0	0	1	1	0
MIRT5377077	hsa	hsa	hsa-miR-3187-5p	MRPS10	0	0	0	0	0	0	0	1	1	0
MIRT5377078	hsa	hsa	hsa-miR-5189-5p	MRPS10	0	0	0	0	0	0	0	1	1	0
MIRT5377079	hsa	hsa	hsa-miR-612	MRPS10	0	0	0	0	0	0	0	1	1	0
MIRT5377080	hsa	hsa	hsa-miR-6860	MRPS10	0	0	0	0	0	0	0	1	1	0
MIRT5377081	hsa	hsa	hsa-miR-3120-5p	MRPS10	0	0	0	0	0	0	0	1	1	0
MIRT5377082	hsa	hsa	hsa-miR-4522	MRPS10	0	0	0	0	0	0	0	1	1	0
MIRT5377083	hsa	hsa	hsa-miR-196a-3p	MRPS10	0	0	0	0	0	0	0	1	1	0
MIRT5377084	hsa	hsa	hsa-miR-6895-3p	MRPS10	0	0	0	0	0	0	0	1	1	0
MIRT5377085	hsa	hsa	hsa-miR-593-3p	MRPS10	0	0	0	0	0	0	0	1	1	0
MIRT5377086	hsa	hsa	hsa-miR-6888-3p	MRPS10	0	0	0	0	0	0	0	1	1	0
MIRT5377087	hsa	hsa	hsa-miR-6818-3p	MRPS10	0	0	0	0	0	0	0	1	1	0
MIRT5377090	hsa	hsa	hsa-miR-2278	MRPS10	0	0	0	0	0	0	0	1	1	0
MIRT5377091	hsa	hsa	hsa-miR-6165	MRPS10	0	0	0	0	0	0	0	1	1	0
MIRT5377092	hsa	hsa	hsa-miR-6501-3p	MRPS10	0	0	0	0	0	0	0	1	1	0
MIRT5377093	hsa	hsa	hsa-miR-6849-3p	MRPS10	0	0	0	0	0	0	0	1	1	0
MIRT5377094	hsa	hsa	hsa-miR-939-3p	MRPS10	0	0	0	0	0	0	0	1	1	0
MIRT5377095	hsa	hsa	hsa-miR-766-3p	MRPS10	0	0	0	0	0	0	0	1	1	0
MIRT5377096	hsa	hsa	hsa-miR-4486	MRPS10	0	0	0	0	0	0	0	1	1	0
MIRT5377097	hsa	hsa	hsa-miR-4725-5p	MRPS10	0	0	0	0	0	0	0	1	1	0
MIRT5377099	hsa	hsa	hsa-miR-661	MRPS10	0	0	0	0	0	0	0	1	1	0
MIRT5377100	hsa	hsa	hsa-miR-1273a	MRPS10	0	0	0	0	0	0	0	1	1	0
MIRT5377101	hsa	hsa	hsa-miR-4649-5p	MRPS10	0	0	0	0	0	0	0	1	1	0
MIRT5377102	hsa	hsa	hsa-miR-6729-5p	MRPS10	0	0	0	0	0	0	0	1	1	0
MIRT5377103	hsa	hsa	hsa-miR-6512-3p	MRPS10	0	0	0	0	0	0	0	1	1	0
MIRT5377104	hsa	hsa	hsa-miR-6720-5p	MRPS10	0	0	0	0	0	0	0	1	1	0
MIRT5377105	hsa	hsa	hsa-miR-7703	MRPS10	0	0	0	0	0	0	0	1	1	0
MIRT5395540	hsa	hsa	hsa-miR-6074	MRPS10	0	0	0	0	0	0	0	1	1	0
MIRT5395541	hsa	hsa	hsa-miR-380-3p	MRPS10	0	0	0	0	0	0	0	1	1	0
MIRT5395542	hsa	hsa	hsa-miR-892c-5p	MRPS10	0	0	0	0	0	0	0	1	1	0
MIRT5395543	hsa	hsa	hsa-miR-506-5p	MRPS10	0	0	0	0	0	0	0	1	1	0
MIRT5395544	hsa	hsa	hsa-miR-8063	MRPS10	0	0	0	0	0	0	0	1	1	0
MIRT5395545	hsa	hsa	hsa-miR-4698	MRPS10	0	0	0	0	0	0	0	1	1	0
MIRT5395546	hsa	hsa	hsa-miR-622	MRPS10	0	0	0	0	0	0	0	1	1	0
MIRT5395547	hsa	hsa	hsa-miR-676-5p	MRPS10	0	0	0	0	0	0	0	1	1	0
MIRT5417181	hsa	hsa	hsa-miR-3976	MRPS10	0	0	0	0	0	0	0	1	1	0
MIRT5417182	hsa	hsa	hsa-miR-6890-5p	MRPS10	0	0	0	0	0	0	0	1	1	0
MIRT5417184	hsa	hsa	hsa-miR-1273f	MRPS10	0	0	0	0	0	0	0	1	1	0
MIRT5417185	hsa	hsa	hsa-miR-633	MRPS10	0	0	0	0	0	0	0	1	1	0
MIRT5417187	hsa	hsa	hsa-miR-2113	MRPS10	0	0	0	0	0	0	0	1	1	0
MIRT5417188	hsa	hsa	hsa-miR-5010-3p	MRPS10	0	0	0	0	0	0	0	1	1	0
MIRT030829	hsa	hsa	hsa-miR-21-5p	MRPS10	0	0	0	1	0	0	0	0	1	1
MIRT040172	hsa	hsa	hsa-miR-615-3p	POLR1A	0	0	0	0	1	0	0	0	1	1
MIRT5046720	hsa	hsa	hsa-miR-4668-3p	POLR1A	0	0	0	0	0	0	0	1	1	0
MIRT5046722	hsa	hsa	hsa-miR-501-5p	POLR1A	0	0	0	0	0	0	0	1	1	0
MIRT5046725	hsa	hsa	hsa-miR-4716-5p	POLR1A	0	0	0	0	0	0	0	1	1	0
MIRT5046726	hsa	hsa	hsa-miR-5581-3p	POLR1A	0	0	0	0	0	0	0	1	1	0
MIRT2410856	hsa	hsa	hsa-miR-4505	POLR1A	0	0	0	0	0	0	0	1	1	0
MIRT2410857	hsa	hsa	hsa-miR-940	POLR1A	0	0	0	0	0	0	0	1	1	0
MIRT2410858	hsa	hsa	hsa-miR-3714	POLR1A	0	0	0	0	0	0	0	1	1	0
MIRT2410859	hsa	hsa	hsa-miR-298	POLR1A	0	0	0	0	0	0	0	1	1	0
MIRT2410860	hsa	hsa	hsa-miR-3183	POLR1A	0	0	0	0	0	0	0	1	1	0
MIRT2410861	hsa	hsa	hsa-miR-4723-3p	POLR1A	0	0	0	0	0	0	0	1	1	0
MIRT2410862	hsa	hsa	hsa-miR-3909	POLR1A	0	0	0	0	0	0	0	1	1	0
MIRT2410864	hsa	hsa	hsa-miR-4320	POLR1A	0	0	0	0	0	0	0	1	1	0
MIRT2410865	hsa	hsa	hsa-miR-146b-3p	POLR1A	0	0	0	0	0	0	0	1	1	0
MIRT2410867	hsa	hsa	hsa-miR-3173-5p	POLR1A	0	0	0	0	0	0	0	1	1	0
MIRT2410868	hsa	hsa	hsa-miR-890	POLR1A	0	0	0	0	0	0	0	1	1	0
MIRT2410869	hsa	hsa	hsa-miR-3614-5p	POLR1A	0	0	0	0	0	0	0	1	1	0
MIRT2410871	hsa	hsa	hsa-miR-1976	POLR1A	0	0	0	0	0	0	0	1	1	0
MIRT2410872	hsa	hsa	hsa-miR-3161	POLR1A	0	0	0	0	0	0	0	1	1	0
MIRT2410873	hsa	hsa	hsa-miR-4652-5p	POLR1A	0	0	0	0	0	0	0	1	1	0
MIRT2410874	hsa	hsa	hsa-miR-4716-3p	POLR1A	0	0	0	0	0	0	0	1	1	0
MIRT2410875	hsa	hsa	hsa-miR-4518	POLR1A	0	0	0	0	0	0	0	1	1	0
MIRT2410877	hsa	hsa	hsa-miR-3664-3p	POLR1A	0	0	0	0	0	0	0	1	1	0
MIRT2410878	hsa	hsa	hsa-miR-4316	POLR1A	0	0	0	0	0	0	0	1	1	0
MIRT2410879	hsa	hsa	hsa-miR-4710	POLR1A	0	0	0	0	0	0	0	1	1	0
MIRT2410880	hsa	hsa	hsa-miR-125a-3p	POLR1A	0	0	0	0	0	0	0	1	1	0
MIRT2410883	hsa	hsa	hsa-miR-107	POLR1A	0	0	0	0	0	0	0	1	1	0
MIRT2410884	hsa	hsa	hsa-miR-1184	POLR1A	0	0	0	0	0	0	0	1	1	0
MIRT2410885	hsa	hsa	hsa-miR-3064-3p	POLR1A	0	0	0	0	0	0	0	1	1	0
MIRT2410886	hsa	hsa	hsa-miR-767-3p	POLR1A	0	0	0	0	0	0	0	1	1	0
MIRT2410888	hsa	hsa	hsa-miR-3074-5p	POLR1A	0	0	0	0	0	0	0	1	1	0
MIRT2410889	hsa	hsa	hsa-miR-4308	POLR1A	0	0	0	0	0	0	0	1	1	0
MIRT2410890	hsa	hsa	hsa-miR-4656	POLR1A	0	0	0	0	0	0	0	1	1	0
MIRT2410891	hsa	hsa	hsa-miR-4283	POLR1A	0	0	0	0	0	0	0	1	1	0
MIRT2410892	hsa	hsa	hsa-miR-4489	POLR1A	0	0	0	0	0	0	0	1	1	0
MIRT2410893	hsa	hsa	hsa-miR-4260	POLR1A	0	0	0	0	0	0	0	1	1	0
MIRT2410894	hsa	hsa	hsa-miR-3189-3p	POLR1A	0	0	0	0	0	0	0	1	1	0
MIRT2410895	hsa	hsa	hsa-miR-4254	POLR1A	0	0	0	0	0	0	0	1	1	0
MIRT2410896	hsa	hsa	hsa-miR-1291	POLR1A	0	0	0	0	0	0	0	1	1	0
MIRT2410898	hsa	hsa	hsa-miR-4654	POLR1A	0	0	0	0	0	0	0	1	1	0
MIRT2410899	hsa	hsa	hsa-miR-4648	POLR1A	0	0	0	0	0	0	0	1	1	0
MIRT2410900	hsa	hsa	hsa-miR-4769-5p	POLR1A	0	0	0	0	0	0	0	1	1	0
MIRT2410902	hsa	hsa	hsa-miR-3911	POLR1A	0	0	0	0	0	0	0	1	1	0
MIRT2410904	hsa	hsa	hsa-miR-3661	POLR1A	0	0	0	0	0	0	0	1	1	0
MIRT2410905	hsa	hsa	hsa-miR-631	POLR1A	0	0	0	0	0	0	0	1	1	0
MIRT2410906	hsa	hsa	hsa-miR-4519	POLR1A	0	0	0	0	0	0	0	1	1	0
MIRT2410907	hsa	hsa	hsa-miR-4530	POLR1A	0	0	0	0	0	0	0	1	1	0
MIRT2410908	hsa	hsa	hsa-miR-649	POLR1A	0	0	0	0	0	0	0	1	1	0
MIRT2410909	hsa	hsa	hsa-miR-4742-5p	POLR1A	0	0	0	0	0	0	0	1	1	0
MIRT2410910	hsa	hsa	hsa-miR-4673	POLR1A	0	0	0	0	0	0	0	1	1	0
MIRT2410911	hsa	hsa	hsa-miR-4645-5p	POLR1A	0	0	0	0	0	0	0	1	1	0
MIRT2410912	hsa	hsa	hsa-miR-4755-3p	POLR1A	0	0	0	0	0	0	0	1	1	0
MIRT2410913	hsa	hsa	hsa-miR-3919	POLR1A	0	0	0	0	0	0	0	1	1	0
MIRT2410914	hsa	hsa	hsa-miR-922	POLR1A	0	0	0	0	0	0	0	1	1	0
MIRT2410915	hsa	hsa	hsa-miR-2277-3p	POLR1A	0	0	0	0	0	0	0	1	1	0
MIRT2898253	hsa	hsa	hsa-miR-4640-5p	POLR1A	0	0	0	0	0	0	0	1	1	0
MIRT2898254	hsa	hsa	hsa-miR-4726-5p	POLR1A	0	0	0	0	0	0	0	1	1	0
MIRT4846745	hsa	hsa	hsa-miR-3136-3p	POLR1A	0	0	0	0	0	0	0	1	1	0
MIRT4846746	hsa	hsa	hsa-miR-1972	POLR1A	0	0	0	0	0	0	0	1	1	0
MIRT4846747	hsa	hsa	hsa-miR-4650-5p	POLR1A	0	0	0	0	0	0	0	1	1	0
MIRT4846748	hsa	hsa	hsa-miR-3160-5p	POLR1A	0	0	0	0	0	0	0	1	1	0
MIRT4846749	hsa	hsa	hsa-miR-4257	POLR1A	0	0	0	0	0	0	0	1	1	0
MIRT4846750	hsa	hsa	hsa-miR-4267	POLR1A	0	0	0	0	0	0	0	1	1	0
MIRT4846751	hsa	hsa	hsa-miR-320e	POLR1A	0	0	0	0	0	0	0	1	1	0
MIRT4846752	hsa	hsa	hsa-miR-127-5p	POLR1A	0	0	0	0	0	0	0	1	1	0
MIRT4846754	hsa	hsa	hsa-miR-3180-5p	POLR1A	0	0	0	0	0	0	0	1	1	0
MIRT053754	hsa	hsa	hsa-miR-425-5p	PTEN	1	1	1	0	1	0	0	0	4	1
MIRT047231	hsa	hsa	hsa-miR-181b-5p	PTEN	0	0	0	0	1	0	0	0	1	1
MIRT041436	hsa	hsa	hsa-miR-193b-3p	PTEN	0	0	0	0	1	0	0	0	1	1
MIRT4900288	hsa	hsa	hsa-miR-548as-3p	PTEN	0	0	0	0	0	0	0	1	1	0
MIRT4900289	hsa	hsa	hsa-miR-652-5p	PTEN	0	0	0	0	0	0	0	1	1	0
MIRT4900290	hsa	hsa	hsa-miR-26a-1-3p	PTEN	0	0	0	0	0	0	0	1	1	0
MIRT4900291	hsa	hsa	hsa-miR-26a-2-3p	PTEN	0	0	0	0	0	0	0	1	1	0
MIRT4984322	hsa	hsa	hsa-miR-548av-3p	PTEN	0	0	0	0	0	0	0	1	1	0
MIRT4984323	hsa	hsa	hsa-miR-8485	PTEN	0	0	0	0	0	0	0	1	1	0
MIRT4984324	hsa	hsa	hsa-miR-603	PTEN	0	0	0	0	0	0	0	1	1	0
MIRT4984325	hsa	hsa	hsa-miR-216b-3p	PTEN	0	0	0	0	0	0	0	1	1	0
MIRT4984326	hsa	hsa	hsa-miR-520d-5p	PTEN	0	0	0	0	0	0	0	1	1	0
MIRT4984327	hsa	hsa	hsa-miR-524-5p	PTEN	0	0	0	0	0	0	0	1	1	0
MIRT4984328	hsa	hsa	hsa-miR-377-3p	PTEN	0	0	0	0	0	0	0	1	1	0
MIRT5039189	hsa	hsa	hsa-miR-6826-5p	PTEN	0	0	0	0	0	0	0	1	1	0
MIRT5073352	hsa	hsa	hsa-miR-548ac	PTEN	0	0	0	0	0	0	0	1	1	0
MIRT5073353	hsa	hsa	hsa-miR-548bb-3p	PTEN	0	0	0	0	0	0	0	1	1	0
MIRT5073354	hsa	hsa	hsa-miR-548d-3p	PTEN	0	0	0	0	0	0	0	1	1	0
MIRT5073355	hsa	hsa	hsa-miR-548h-3p	PTEN	0	0	0	0	0	0	0	1	1	0
MIRT5073356	hsa	hsa	hsa-miR-548z	PTEN	0	0	0	0	0	0	0	1	1	0
MIRT5499766	hsa	hsa	hsa-miR-6512-5p	PTEN	0	0	0	0	0	0	0	1	1	0
MIRT5499767	hsa	hsa	hsa-miR-6074	PTEN	0	0	0	0	0	0	0	1	1	0
MIRT5499768	hsa	hsa	hsa-miR-889-5p	PTEN	0	0	0	0	0	0	0	1	1	0
MIRT5499769	hsa	hsa	hsa-miR-4272	PTEN	0	0	0	0	0	0	0	1	1	0
MIRT5499770	hsa	hsa	hsa-miR-105-5p	PTEN	0	0	0	0	0	0	0	1	1	0
MIRT5499771	hsa	hsa	hsa-miR-7853-5p	PTEN	0	0	0	0	0	0	0	1	1	0
MIRT5499772	hsa	hsa	hsa-miR-1287-5p	PTEN	0	0	0	0	0	0	0	1	1	0
MIRT5499773	hsa	hsa	hsa-miR-3201	PTEN	0	0	0	0	0	0	0	1	1	0
MIRT5499774	hsa	hsa	hsa-miR-4791	PTEN	0	0	0	0	0	0	0	1	1	0
MIRT5499775	hsa	hsa	hsa-miR-3652	PTEN	0	0	0	0	0	0	0	1	1	0
MIRT5499776	hsa	hsa	hsa-miR-4430	PTEN	0	0	0	0	0	0	0	1	1	0
MIRT5499777	hsa	hsa	hsa-miR-4505	PTEN	0	0	0	0	0	0	0	1	1	0
MIRT5499778	hsa	hsa	hsa-miR-5787	PTEN	0	0	0	0	0	0	0	1	1	0
MIRT5499779	hsa	hsa	hsa-miR-3653-3p	PTEN	0	0	0	0	0	0	0	1	1	0
MIRT5499780	hsa	hsa	hsa-miR-3144-3p	PTEN	0	0	0	0	0	0	0	1	1	0
MIRT5499781	hsa	hsa	hsa-miR-3671	PTEN	0	0	0	0	0	0	0	1	1	0
MIRT5499782	hsa	hsa	hsa-miR-6842-3p	PTEN	0	0	0	0	0	0	0	1	1	0
MIRT5499783	hsa	hsa	hsa-miR-3658	PTEN	0	0	0	0	0	0	0	1	1	0
MIRT5499784	hsa	hsa	hsa-miR-607	PTEN	0	0	0	0	0	0	0	1	1	0
MIRT5499785	hsa	hsa	hsa-miR-141-3p	PTEN	0	0	0	0	0	0	0	1	1	0
MIRT5499786	hsa	hsa	hsa-miR-200a-3p	PTEN	0	0	0	0	0	0	0	1	1	0
MIRT5499787	hsa	hsa	hsa-miR-34a-3p	PTEN	0	0	0	0	0	0	0	1	1	0
MIRT5499788	hsa	hsa	hsa-miR-4328	PTEN	0	0	0	0	0	0	0	1	1	0
MIRT5499789	hsa	hsa	hsa-miR-4653-3p	PTEN	0	0	0	0	0	0	0	1	1	0
MIRT5499790	hsa	hsa	hsa-miR-7856-5p	PTEN	0	0	0	0	0	0	0	1	1	0
MIRT053778	hsa	hsa	hsa-miR-382-5p	PTEN	1	1	1	1	0	0	0	0	4	1
MIRT006216	hsa	hsa	hsa-miR-93-5p	PTEN	1	1	1	0	1	0	0	0	4	3
MIRT439877	hsa	hsa	hsa-miR-543	PTEN	0	0	0	0	1	0	0	0	1	1
MIRT438261	hsa	hsa	hsa-miR-92b-3p	PTEN	1	0	0	0	1	0	0	0	2	2
MIRT006098	hsa	hsa	hsa-miR-29b-3p	PTEN	0	1	1	1	0	0	1	0	4	2
MIRT054912	hsa	hsa	hsa-miR-10b-5p	PTEN	1	0	1	0	0	0	0	0	2	3
MIRT053594	hsa	hsa	hsa-miR-29c-3p	PTEN	1	0	1	0	0	0	0	0	2	1
MIRT054327	hsa	hsa	hsa-miR-92a-3p	PTEN	1	1	1	0	1	0	0	0	4	2
MIRT007190	hsa	hsa	hsa-miR-144-3p	PTEN	1	1	1	0	0	0	0	0	3	1
MIRT000499	hsa	hsa	hsa-miR-17-5p	PTEN	1	1	1	0	1	0	1	0	5	12
MIRT003371	hsa	hsa	hsa-miR-19b-3p	PTEN	1	1	1	0	1	0	1	0	5	6
MIRT003369	hsa	hsa	hsa-miR-20a-5p	PTEN	1	1	1	0	1	0	1	0	5	3
MIRT006745	hsa	hsa	hsa-miR-22-3p	PTEN	1	0	0	0	0	0	0	0	1	1
MIRT006987	hsa	hsa	hsa-miR-23a-3p	PTEN	1	1	1	0	0	0	0	0	3	3
MIRT006746	hsa	hsa	hsa-miR-25-3p	PTEN	1	0	0	0	0	0	0	0	1	1
MIRT438485	hsa	hsa	hsa-miR-26b-5p	PTEN	1	0	1	0	0	0	0	0	2	3
MIRT007028	hsa	hsa	hsa-miR-29a-3p	PTEN	1	1	1	1	1	0	0	0	5	5
MIRT054348	hsa	hsa	hsa-miR-32-5p	PTEN	1	1	1	0	1	0	0	0	4	4
MIRT438258	hsa	hsa	hsa-miR-10a-5p	PTEN	1	1	0	0	0	0	0	0	2	2
MIRT732079	hsa	hsa	hsa-miR-181a-5p	PTEN	1	1	0	0	0	0	0	0	2	1
MIRT052907	hsa	hsa	hsa-miR-182-5p	PTEN	1	1	1	1	0	0	0	0	4	1
MIRT437791	hsa	hsa	hsa-miR-205-5p	PTEN	1	1	1	0	1	0	0	0	4	3
MIRT000534	hsa	hsa	hsa-miR-216a-5p	PTEN	1	1	0	0	0	0	1	0	3	3
MIRT000533	hsa	hsa	hsa-miR-217	PTEN	1	1	0	0	0	0	1	0	3	3
MIRT007096	hsa	hsa	hsa-miR-23b-3p	PTEN	1	0	0	0	0	0	0	0	1	1
MIRT731542	hsa	hsa	hsa-miR-130a-3p	PTEN	1	0	0	0	0	0	0	0	1	1
MIRT732387	hsa	hsa	hsa-miR-142-5p	PTEN	1	1	1	0	0	0	0	0	3	1
MIRT438449	hsa	hsa	hsa-miR-153-3p	PTEN	1	1	1	0	0	0	0	0	3	1
MIRT438486	hsa	hsa	hsa-miR-320a	PTEN	1	0	0	0	0	0	0	0	1	1
MIRT005865	hsa	hsa	hsa-miR-106b-5p	PTEN	1	1	1	1	1	0	1	0	6	6
MIRT054711	hsa	hsa	hsa-miR-301a-3p	PTEN	1	1	1	0	0	0	0	0	3	2
MIRT054460	hsa	hsa	hsa-miR-130b-3p	PTEN	1	0	0	0	0	0	0	0	1	2
MIRT054862	hsa	hsa	hsa-miR-20b-5p	PTEN	1	0	1	0	1	0	0	0	3	3
MIRT438102	hsa	hsa	hsa-miR-429	PTEN	1	1	0	0	0	0	0	0	2	1
MIRT006640	hsa	hsa	hsa-miR-519c-3p	PTEN	1	1	1	0	0	0	0	0	3	1
MIRT006196	hsa	hsa	hsa-miR-519d-3p	PTEN	1	1	0	0	1	0	0	0	3	2
MIRT006233	hsa	hsa	hsa-miR-519a-3p	PTEN	1	1	1	0	0	0	0	0	3	3
MIRT732303	hsa	hsa	hsa-miR-29a-5p	PTEN	1	1	0	0	0	0	0	0	2	1
MIRT437787	hsa	hsa	hsa-miR-155-3p	PTEN	1	0	1	0	0	0	0	0	2	1
MIRT731301	hsa	hsa	hsa-miR-301b-3p	PTEN	1	0	0	0	0	0	0	0	1	1
MIRT026981	hsa	hsa	hsa-miR-106a-5p	PTEN	1	1	1	0	0	0	1	0	4	3
MIRT001209	hsa	hsa	hsa-miR-494-3p	PTEN	1	1	1	1	0	0	1	0	5	2
MIRT002958	hsa	hsa	hsa-miR-19a-3p	PTEN	1	1	1	0	1	0	1	0	5	10
MIRT006694	hsa	hsa	hsa-miR-107	PTEN	0	1	0	0	0	0	0	0	1	1
MIRT001190	hsa	hsa	hsa-miR-21-5p	PTEN	1	1	1	1	0	0	1	0	5	60
MIRT001095	hsa	hsa	hsa-miR-26a-5p	PTEN	1	1	1	0	0	0	1	0	4	7
MIRT006693	hsa	hsa	hsa-miR-103a-3p	PTEN	1	1	0	0	0	0	0	0	2	2
MIRT000799	hsa	hsa	hsa-miR-214-3p	PTEN	1	1	1	1	0	0	1	0	5	8
MIRT1377537	hsa	hsa	hsa-miR-4776-3p	PTEN	0	0	0	0	0	0	0	1	1	0
MIRT1377539	hsa	hsa	hsa-miR-4659a-5p	PTEN	0	0	0	0	0	0	0	1	1	0
MIRT1377540	hsa	hsa	hsa-miR-4659b-5p	PTEN	0	0	0	0	0	0	0	1	1	0
MIRT1377541	hsa	hsa	hsa-miR-3691-5p	PTEN	0	0	0	0	0	0	0	1	1	0
MIRT1377542	hsa	hsa	hsa-miR-3654	PTEN	0	0	0	0	0	0	0	1	1	0
MIRT1377544	hsa	hsa	hsa-miR-1323	PTEN	0	0	0	0	0	0	0	1	1	0
MIRT1377545	hsa	hsa	hsa-miR-3171	PTEN	0	0	0	0	0	0	0	1	1	0
MIRT1377548	hsa	hsa	hsa-miR-4638-3p	PTEN	0	0	0	0	0	0	0	1	1	0
MIRT1377549	hsa	hsa	hsa-miR-1305	PTEN	0	0	0	0	0	0	0	1	1	0
MIRT1377550	hsa	hsa	hsa-miR-4801	PTEN	0	0	0	0	0	0	0	1	1	0
MIRT1377551	hsa	hsa	hsa-miR-4731-3p	PTEN	0	0	0	0	0	0	0	1	1	0
MIRT1377552	hsa	hsa	hsa-miR-548m	PTEN	0	0	0	0	0	0	0	1	1	0
MIRT1377555	hsa	hsa	hsa-miR-1265	PTEN	0	0	0	0	0	0	0	1	1	0
MIRT1377556	hsa	hsa	hsa-miR-527	PTEN	0	0	0	0	0	0	0	1	1	0
MIRT1377557	hsa	hsa	hsa-miR-518a-5p	PTEN	0	0	0	0	0	0	0	1	1	0
MIRT1377561	hsa	hsa	hsa-miR-4295	PTEN	0	0	0	0	0	0	0	1	1	0
MIRT1377563	hsa	hsa	hsa-miR-3666	PTEN	0	0	0	0	0	0	0	1	1	0
MIRT1377566	hsa	hsa	hsa-miR-519b-3p	PTEN	0	0	0	0	0	0	0	1	1	0
MIRT1377568	hsa	hsa	hsa-miR-3064-3p	PTEN	0	0	0	0	0	0	0	1	1	0
MIRT1377569	hsa	hsa	hsa-miR-4764-5p	PTEN	0	0	0	0	0	0	0	1	1	0
MIRT1377570	hsa	hsa	hsa-miR-3074-3p	PTEN	0	0	0	0	0	0	0	1	1	0
MIRT1377571	hsa	hsa	hsa-miR-2392	PTEN	0	0	0	0	0	0	0	1	1	0
MIRT1377572	hsa	hsa	hsa-miR-3936	PTEN	0	0	0	0	0	0	0	1	1	0
MIRT1377573	hsa	hsa	hsa-miR-4744	PTEN	0	0	0	0	0	0	0	1	1	0
MIRT1377574	hsa	hsa	hsa-miR-2277-3p	PTEN	0	0	0	0	0	0	0	1	1	0
MIRT1377575	hsa	hsa	hsa-miR-3650	PTEN	0	0	0	0	0	0	0	1	1	0
MIRT1377576	hsa	hsa	hsa-miR-3133	PTEN	0	0	0	0	0	0	0	1	1	0
MIRT1377578	hsa	hsa	hsa-miR-3137	PTEN	0	0	0	0	0	0	0	1	1	0
MIRT1377579	hsa	hsa	hsa-miR-1183	PTEN	0	0	0	0	0	0	0	1	1	0
MIRT1377580	hsa	hsa	hsa-miR-198	PTEN	0	0	0	0	0	0	0	1	1	0
MIRT1377586	hsa	hsa	hsa-miR-486-5p	PTEN	0	0	0	0	0	0	0	1	1	0
MIRT1377589	hsa	hsa	hsa-miR-188-5p	PTEN	0	0	0	0	0	0	0	1	1	0
MIRT1377591	hsa	hsa	hsa-miR-4752	PTEN	0	0	0	0	0	0	0	1	1	0
MIRT1377592	hsa	hsa	hsa-miR-323b-3p	PTEN	0	0	0	0	0	0	0	1	1	0
MIRT1377594	hsa	hsa	hsa-miR-298	PTEN	0	0	0	0	0	0	0	1	1	0
MIRT1377595	hsa	hsa	hsa-miR-3678-3p	PTEN	0	0	0	0	0	0	0	1	1	0
MIRT1377596	hsa	hsa	hsa-miR-4684-3p	PTEN	0	0	0	0	0	0	0	1	1	0
MIRT1377597	hsa	hsa	hsa-miR-4647	PTEN	0	0	0	0	0	0	0	1	1	0
MIRT1377598	hsa	hsa	hsa-miR-4426	PTEN	0	0	0	0	0	0	0	1	1	0
MIRT1377599	hsa	hsa	hsa-miR-4662b	PTEN	0	0	0	0	0	0	0	1	1	0
MIRT1377604	hsa	hsa	hsa-miR-4711-5p	PTEN	0	0	0	0	0	0	0	1	1	0
MIRT1377609	hsa	hsa	hsa-miR-520e	PTEN	0	0	0	0	0	0	0	1	1	0
MIRT1377610	hsa	hsa	hsa-miR-520a-3p	PTEN	0	0	0	0	0	0	0	1	1	0
MIRT1377612	hsa	hsa	hsa-miR-520b	PTEN	0	0	0	0	0	0	0	1	1	0
MIRT1377613	hsa	hsa	hsa-miR-520c-3p	PTEN	0	0	0	0	0	0	0	1	1	0
MIRT1377614	hsa	hsa	hsa-miR-520d-3p	PTEN	0	0	0	0	0	0	0	1	1	0
MIRT1377615	hsa	hsa	hsa-miR-302e	PTEN	0	0	0	0	0	0	0	1	1	0
MIRT1377619	hsa	hsa	hsa-miR-2054	PTEN	0	0	0	0	0	0	0	1	1	0
MIRT1377622	hsa	hsa	hsa-miR-548a-3p	PTEN	0	0	0	0	0	0	0	1	1	0
MIRT1377625	hsa	hsa	hsa-miR-4289	PTEN	0	0	0	0	0	0	0	1	1	0
MIRT1377627	hsa	hsa	hsa-miR-4760-3p	PTEN	0	0	0	0	0	0	0	1	1	0
MIRT1377632	hsa	hsa	hsa-miR-3672	PTEN	0	0	0	0	0	0	0	1	1	0
MIRT1462273	hsa	hsa	hsa-miR-4528	PTEN	0	0	0	0	0	0	0	1	1	0
MIRT1462278	hsa	hsa	hsa-miR-548ag	PTEN	0	0	0	0	0	0	0	1	1	0
MIRT1462279	hsa	hsa	hsa-miR-548ai	PTEN	0	0	0	0	0	0	0	1	1	0
MIRT1505344	hsa	hsa	hsa-miR-338-5p	PTEN	0	0	0	0	0	0	0	1	1	0
MIRT1505349	hsa	hsa	hsa-miR-4436b-5p	PTEN	0	0	0	0	0	0	0	1	1	0
MIRT2144967	hsa	hsa	hsa-miR-509-3p	PTEN	0	0	0	0	0	0	0	1	1	0
MIRT2144971	hsa	hsa	hsa-miR-3123	PTEN	0	0	0	0	0	0	0	1	1	0
MIRT2144972	hsa	hsa	hsa-miR-4311	PTEN	0	0	0	0	0	0	0	1	1	0
MIRT2144989	hsa	hsa	hsa-miR-4719	PTEN	0	0	0	0	0	0	0	1	1	0
MIRT2144993	hsa	hsa	hsa-miR-4303	PTEN	0	0	0	0	0	0	0	1	1	0
MIRT2144994	hsa	hsa	hsa-miR-3163	PTEN	0	0	0	0	0	0	0	1	1	0
MIRT2144995	hsa	hsa	hsa-miR-4762-3p	PTEN	0	0	0	0	0	0	0	1	1	0
MIRT2144996	hsa	hsa	hsa-miR-338-3p	PTEN	0	0	0	0	0	0	0	1	1	0
MIRT2144997	hsa	hsa	hsa-miR-4530	PTEN	0	0	0	0	0	0	0	1	1	0
MIRT2145015	hsa	hsa	hsa-miR-513a-3p	PTEN	0	0	0	0	0	0	0	1	1	0
MIRT2145020	hsa	hsa	hsa-miR-371b-5p	PTEN	0	0	0	0	0	0	0	1	1	0
MIRT2145021	hsa	hsa	hsa-miR-4310	PTEN	0	0	0	0	0	0	0	1	1	0
MIRT2145024	hsa	hsa	hsa-miR-3944-5p	PTEN	0	0	0	0	0	0	0	1	1	0
MIRT2145025	hsa	hsa	hsa-miR-4652-3p	PTEN	0	0	0	0	0	0	0	1	1	0
MIRT2145027	hsa	hsa	hsa-miR-4693-5p	PTEN	0	0	0	0	0	0	0	1	1	0
MIRT2145054	hsa	hsa	hsa-miR-3065-3p	PTEN	0	0	0	0	0	0	0	1	1	0
MIRT2145076	hsa	hsa	hsa-miR-590-3p	PTEN	0	0	0	0	0	0	0	1	1	0
MIRT2145077	hsa	hsa	hsa-miR-4291	PTEN	0	0	0	0	0	0	0	1	1	0
MIRT2145079	hsa	hsa	hsa-miR-4742-3p	PTEN	0	0	0	0	0	0	0	1	1	0
MIRT2145080	hsa	hsa	hsa-miR-325	PTEN	0	0	0	0	0	0	0	1	1	0
MIRT2145081	hsa	hsa	hsa-miR-628-3p	PTEN	0	0	0	0	0	0	0	1	1	0
MIRT2145082	hsa	hsa	hsa-miR-618	PTEN	0	0	0	0	0	0	0	1	1	0
MIRT2145083	hsa	hsa	hsa-miR-4760-5p	PTEN	0	0	0	0	0	0	0	1	1	0
MIRT2145084	hsa	hsa	hsa-miR-4699-3p	PTEN	0	0	0	0	0	0	0	1	1	0
MIRT2145086	hsa	hsa	hsa-miR-3688-3p	PTEN	0	0	0	0	0	0	0	1	1	0
MIRT2145087	hsa	hsa	hsa-miR-4761-5p	PTEN	0	0	0	0	0	0	0	1	1	0
MIRT2145090	hsa	hsa	hsa-miR-3152-3p	PTEN	0	0	0	0	0	0	0	1	1	0
MIRT2145091	hsa	hsa	hsa-miR-4694-5p	PTEN	0	0	0	0	0	0	0	1	1	0
MIRT2145092	hsa	hsa	hsa-miR-1294	PTEN	0	0	0	0	0	0	0	1	1	0
MIRT2145093	hsa	hsa	hsa-miR-4710	PTEN	0	0	0	0	0	0	0	1	1	0
MIRT2145094	hsa	hsa	hsa-miR-4792	PTEN	0	0	0	0	0	0	0	1	1	0
MIRT2145097	hsa	hsa	hsa-miR-23c	PTEN	0	0	0	0	0	0	0	1	1	0
MIRT2145101	hsa	hsa	hsa-miR-4262	PTEN	0	0	0	0	0	0	0	1	1	0
MIRT2145107	hsa	hsa	hsa-miR-4708-3p	PTEN	0	0	0	0	0	0	0	1	1	0
MIRT2145115	hsa	hsa	hsa-miR-4698	PTEN	0	0	0	0	0	0	0	1	1	0
MIRT2145116	hsa	hsa	hsa-miR-4670-3p	PTEN	0	0	0	0	0	0	0	1	1	0
MIRT2145117	hsa	hsa	hsa-miR-3148	PTEN	0	0	0	0	0	0	0	1	1	0
MIRT2145118	hsa	hsa	hsa-miR-331-5p	PTEN	0	0	0	0	0	0	0	1	1	0
MIRT2145122	hsa	hsa	hsa-miR-4746-3p	PTEN	0	0	0	0	0	0	0	1	1	0
MIRT2145123	hsa	hsa	hsa-miR-4517	PTEN	0	0	0	0	0	0	0	1	1	0
MIRT2145125	hsa	hsa	hsa-miR-4716-5p	PTEN	0	0	0	0	0	0	0	1	1	0
MIRT2145126	hsa	hsa	hsa-miR-4290	PTEN	0	0	0	0	0	0	0	1	1	0
MIRT2145127	hsa	hsa	hsa-miR-1291	PTEN	0	0	0	0	0	0	0	1	1	0
MIRT2145129	hsa	hsa	hsa-miR-3661	PTEN	0	0	0	0	0	0	0	1	1	0
MIRT2145130	hsa	hsa	hsa-miR-631	PTEN	0	0	0	0	0	0	0	1	1	0
MIRT2145135	hsa	hsa	hsa-miR-3613-3p	PTEN	0	0	0	0	0	0	0	1	1	0
MIRT2145137	hsa	hsa	hsa-miR-514b-5p	PTEN	0	0	0	0	0	0	0	1	1	0
MIRT2145138	hsa	hsa	hsa-miR-3662	PTEN	0	0	0	0	0	0	0	1	1	0
MIRT2145139	hsa	hsa	hsa-miR-4465	PTEN	0	0	0	0	0	0	0	1	1	0
MIRT2145142	hsa	hsa	hsa-miR-1297	PTEN	0	0	0	0	0	0	0	1	1	0
MIRT2145144	hsa	hsa	hsa-miR-568	PTEN	0	0	0	0	0	0	0	1	1	0
MIRT2145145	hsa	hsa	hsa-miR-3924	PTEN	0	0	0	0	0	0	0	1	1	0
MIRT2145146	hsa	hsa	hsa-miR-1193	PTEN	0	0	0	0	0	0	0	1	1	0
MIRT2145147	hsa	hsa	hsa-miR-578	PTEN	0	0	0	0	0	0	0	1	1	0
MIRT2145152	hsa	hsa	hsa-miR-532-5p	PTEN	0	0	0	0	0	0	0	1	1	0
MIRT2145154	hsa	hsa	hsa-miR-320d	PTEN	0	0	0	0	0	0	0	1	1	0
MIRT2145155	hsa	hsa	hsa-miR-4429	PTEN	0	0	0	0	0	0	0	1	1	0
MIRT2145157	hsa	hsa	hsa-miR-320c	PTEN	0	0	0	0	0	0	0	1	1	0
MIRT2145158	hsa	hsa	hsa-miR-320b	PTEN	0	0	0	0	0	0	0	1	1	0
MIRT2145165	hsa	hsa	hsa-miR-1279	PTEN	0	0	0	0	0	0	0	1	1	0
MIRT2145167	hsa	hsa	hsa-miR-3688-5p	PTEN	0	0	0	0	0	0	0	1	1	0
MIRT2145168	hsa	hsa	hsa-miR-4474-3p	PTEN	0	0	0	0	0	0	0	1	1	0
MIRT2145178	hsa	hsa	hsa-miR-944	PTEN	0	0	0	0	0	0	0	1	1	0
MIRT2145179	hsa	hsa	hsa-miR-4282	PTEN	0	0	0	0	0	0	0	1	1	0
MIRT2145184	hsa	hsa	hsa-miR-4428	PTEN	0	0	0	0	0	0	0	1	1	0
MIRT2145185	hsa	hsa	hsa-miR-3173-3p	PTEN	0	0	0	0	0	0	0	1	1	0
MIRT2145186	hsa	hsa	hsa-miR-548d-5p	PTEN	0	0	0	0	0	0	0	1	1	0
MIRT2145187	hsa	hsa	hsa-miR-548y	PTEN	0	0	0	0	0	0	0	1	1	0
MIRT2145188	hsa	hsa	hsa-miR-548w	PTEN	0	0	0	0	0	0	0	1	1	0
MIRT2145190	hsa	hsa	hsa-miR-548ak	PTEN	0	0	0	0	0	0	0	1	1	0
MIRT2145191	hsa	hsa	hsa-miR-548i	PTEN	0	0	0	0	0	0	0	1	1	0
MIRT2145193	hsa	hsa	hsa-miR-548c-5p	PTEN	0	0	0	0	0	0	0	1	1	0
MIRT2145194	hsa	hsa	hsa-miR-559	PTEN	0	0	0	0	0	0	0	1	1	0
MIRT2145195	hsa	hsa	hsa-miR-548b-5p	PTEN	0	0	0	0	0	0	0	1	1	0
MIRT2145196	hsa	hsa	hsa-miR-548ab	PTEN	0	0	0	0	0	0	0	1	1	0
MIRT2145197	hsa	hsa	hsa-miR-548a-5p	PTEN	0	0	0	0	0	0	0	1	1	0
MIRT2145198	hsa	hsa	hsa-miR-548l	PTEN	0	0	0	0	0	0	0	1	1	0
MIRT2145199	hsa	hsa	hsa-miR-548k	PTEN	0	0	0	0	0	0	0	1	1	0
MIRT2145200	hsa	hsa	hsa-miR-4450	PTEN	0	0	0	0	0	0	0	1	1	0
MIRT2145201	hsa	hsa	hsa-miR-3675-5p	PTEN	0	0	0	0	0	0	0	1	1	0
MIRT2145202	hsa	hsa	hsa-miR-3655	PTEN	0	0	0	0	0	0	0	1	1	0
MIRT2145203	hsa	hsa	hsa-miR-4766-3p	PTEN	0	0	0	0	0	0	0	1	1	0
MIRT2145204	hsa	hsa	hsa-miR-4703-5p	PTEN	0	0	0	0	0	0	0	1	1	0
MIRT2145205	hsa	hsa	hsa-miR-3942-5p	PTEN	0	0	0	0	0	0	0	1	1	0
MIRT2145206	hsa	hsa	hsa-miR-3908	PTEN	0	0	0	0	0	0	0	1	1	0
MIRT2145207	hsa	hsa	hsa-miR-103b	PTEN	0	0	0	0	0	0	0	1	1	0
MIRT2145208	hsa	hsa	hsa-miR-4704-3p	PTEN	0	0	0	0	0	0	0	1	1	0
MIRT2145209	hsa	hsa	hsa-miR-4759	PTEN	0	0	0	0	0	0	0	1	1	0
MIRT2145210	hsa	hsa	hsa-miR-3169	PTEN	0	0	0	0	0	0	0	1	1	0
MIRT2145211	hsa	hsa	hsa-miR-3117-3p	PTEN	0	0	0	0	0	0	0	1	1	0
MIRT2145212	hsa	hsa	hsa-miR-484	PTEN	0	0	0	0	0	0	0	1	1	0
MIRT2145214	hsa	hsa	hsa-miR-3155b	PTEN	0	0	0	0	0	0	0	1	1	0
MIRT2145215	hsa	hsa	hsa-miR-586	PTEN	0	0	0	0	0	0	0	1	1	0
MIRT2145216	hsa	hsa	hsa-miR-4756-3p	PTEN	0	0	0	0	0	0	0	1	1	0
MIRT2145217	hsa	hsa	hsa-miR-3919	PTEN	0	0	0	0	0	0	0	1	1	0
MIRT2145218	hsa	hsa	hsa-miR-525-5p	PTEN	0	0	0	0	0	0	0	1	1	0
MIRT2145219	hsa	hsa	hsa-miR-3180-5p	PTEN	0	0	0	0	0	0	0	1	1	0
MIRT2145220	hsa	hsa	hsa-miR-520a-5p	PTEN	0	0	0	0	0	0	0	1	1	0
MIRT2145221	hsa	hsa	hsa-miR-320e	PTEN	0	0	0	0	0	0	0	1	1	0
MIRT2145222	hsa	hsa	hsa-miR-1324	PTEN	0	0	0	0	0	0	0	1	1	0
MIRT2145223	hsa	hsa	hsa-miR-4297	PTEN	0	0	0	0	0	0	0	1	1	0
MIRT2145224	hsa	hsa	hsa-miR-3609	PTEN	0	0	0	0	0	0	0	1	1	0
MIRT2145227	hsa	hsa	hsa-miR-548n	PTEN	0	0	0	0	0	0	0	1	1	0
MIRT2145228	hsa	hsa	hsa-miR-3160-5p	PTEN	0	0	0	0	0	0	0	1	1	0
MIRT2145229	hsa	hsa	hsa-miR-3136-3p	PTEN	0	0	0	0	0	0	0	1	1	0
MIRT2145230	hsa	hsa	hsa-miR-3918	PTEN	0	0	0	0	0	0	0	1	1	0
MIRT2145231	hsa	hsa	hsa-miR-1283	PTEN	0	0	0	0	0	0	0	1	1	0
MIRT2145232	hsa	hsa	hsa-miR-4633-3p	PTEN	0	0	0	0	0	0	0	1	1	0
MIRT2145234	hsa	hsa	hsa-miR-28-5p	PTEN	0	0	0	0	0	0	0	1	1	0
MIRT2145235	hsa	hsa	hsa-miR-3139	PTEN	0	0	0	0	0	0	0	1	1	0
MIRT2145237	hsa	hsa	hsa-miR-4470	PTEN	0	0	0	0	0	0	0	1	1	0
MIRT2145239	hsa	hsa	hsa-miR-4790-3p	PTEN	0	0	0	0	0	0	0	1	1	0
MIRT2145242	hsa	hsa	hsa-miR-3120-3p	PTEN	0	0	0	0	0	0	0	1	1	0
MIRT2145244	hsa	hsa	hsa-miR-649	PTEN	0	0	0	0	0	0	0	1	1	0
MIRT2145245	hsa	hsa	hsa-miR-490-3p	PTEN	0	0	0	0	0	0	0	1	1	0
MIRT2145247	hsa	hsa	hsa-miR-519b-5p	PTEN	0	0	0	0	0	0	0	1	1	0
MIRT2145248	hsa	hsa	hsa-miR-4777-5p	PTEN	0	0	0	0	0	0	0	1	1	0
MIRT2145249	hsa	hsa	hsa-miR-526a	PTEN	0	0	0	0	0	0	0	1	1	0
MIRT2145250	hsa	hsa	hsa-miR-519c-5p	PTEN	0	0	0	0	0	0	0	1	1	0
MIRT2145251	hsa	hsa	hsa-miR-520c-5p	PTEN	0	0	0	0	0	0	0	1	1	0
MIRT2145252	hsa	hsa	hsa-miR-518d-5p	PTEN	0	0	0	0	0	0	0	1	1	0
MIRT2145261	hsa	hsa	hsa-miR-3127-3p	PTEN	0	0	0	0	0	0	0	1	1	0
MIRT2145262	hsa	hsa	hsa-miR-4671-3p	PTEN	0	0	0	0	0	0	0	1	1	0
MIRT2145267	hsa	hsa	hsa-miR-4727-5p	PTEN	0	0	0	0	0	0	0	1	1	0
MIRT2145268	hsa	hsa	hsa-miR-4769-3p	PTEN	0	0	0	0	0	0	0	1	1	0
MIRT2145269	hsa	hsa	hsa-miR-4473	PTEN	0	0	0	0	0	0	0	1	1	0
MIRT2145270	hsa	hsa	hsa-miR-3591-5p	PTEN	0	0	0	0	0	0	0	1	1	0
MIRT2145271	hsa	hsa	hsa-miR-4286	PTEN	0	0	0	0	0	0	0	1	1	0
MIRT2145272	hsa	hsa	hsa-miR-3943	PTEN	0	0	0	0	0	0	0	1	1	0
MIRT2145273	hsa	hsa	hsa-miR-582-5p	PTEN	0	0	0	0	0	0	0	1	1	0
MIRT2145274	hsa	hsa	hsa-miR-139-5p	PTEN	0	0	0	0	0	0	0	1	1	0
MIRT2145275	hsa	hsa	hsa-miR-3154	PTEN	0	0	0	0	0	0	0	1	1	0
MIRT2145276	hsa	hsa	hsa-miR-4650-3p	PTEN	0	0	0	0	0	0	0	1	1	0
MIRT2145278	hsa	hsa	hsa-miR-4736	PTEN	0	0	0	0	0	0	0	1	1	0
MIRT2145279	hsa	hsa	hsa-miR-1207-5p	PTEN	0	0	0	0	0	0	0	1	1	0
MIRT2145280	hsa	hsa	hsa-miR-4763-3p	PTEN	0	0	0	0	0	0	0	1	1	0
MIRT2145286	hsa	hsa	hsa-miR-4478	PTEN	0	0	0	0	0	0	0	1	1	0
MIRT2145287	hsa	hsa	hsa-miR-3929	PTEN	0	0	0	0	0	0	0	1	1	0
MIRT2145288	hsa	hsa	hsa-miR-4419b	PTEN	0	0	0	0	0	0	0	1	1	0
MIRT2145289	hsa	hsa	hsa-miR-485-5p	PTEN	0	0	0	0	0	0	0	1	1	0
MIRT2145290	hsa	hsa	hsa-miR-4709-3p	PTEN	0	0	0	0	0	0	0	1	1	0
MIRT2145291	hsa	hsa	hsa-miR-4252	PTEN	0	0	0	0	0	0	0	1	1	0
MIRT2145292	hsa	hsa	hsa-miR-3941	PTEN	0	0	0	0	0	0	0	1	1	0
MIRT2145294	hsa	hsa	hsa-miR-1827	PTEN	0	0	0	0	0	0	0	1	1	0
MIRT2145296	hsa	hsa	hsa-miR-2053	PTEN	0	0	0	0	0	0	0	1	1	0
MIRT2145297	hsa	hsa	hsa-miR-296-3p	PTEN	0	0	0	0	0	0	0	1	1	0
MIRT2145298	hsa	hsa	hsa-miR-577	PTEN	0	0	0	0	0	0	0	1	1	0
MIRT2145305	hsa	hsa	hsa-miR-4694-3p	PTEN	0	0	0	0	0	0	0	1	1	0
MIRT2145306	hsa	hsa	hsa-miR-450b-3p	PTEN	0	0	0	0	0	0	0	1	1	0
MIRT2145307	hsa	hsa	hsa-miR-769-3p	PTEN	0	0	0	0	0	0	0	1	1	0
MIRT2145308	hsa	hsa	hsa-miR-3200-5p	PTEN	0	0	0	0	0	0	0	1	1	0
MIRT2145309	hsa	hsa	hsa-miR-362-3p	PTEN	0	0	0	0	0	0	0	1	1	0
MIRT2145312	hsa	hsa	hsa-miR-4672	PTEN	0	0	0	0	0	0	0	1	1	0
MIRT2145313	hsa	hsa	hsa-miR-466	PTEN	0	0	0	0	0	0	0	1	1	0
MIRT2145314	hsa	hsa	hsa-miR-1179	PTEN	0	0	0	0	0	0	0	1	1	0
MIRT2145315	hsa	hsa	hsa-miR-3713	PTEN	0	0	0	0	0	0	0	1	1	0
MIRT2145317	hsa	hsa	hsa-miR-2113	PTEN	0	0	0	0	0	0	0	1	1	0
MIRT2145318	hsa	hsa	hsa-miR-4789-3p	PTEN	0	0	0	0	0	0	0	1	1	0
MIRT2145319	hsa	hsa	hsa-miR-4643	PTEN	0	0	0	0	0	0	0	1	1	0
MIRT2145320	hsa	hsa	hsa-miR-1255a	PTEN	0	0	0	0	0	0	0	1	1	0
MIRT2145322	hsa	hsa	hsa-miR-3920	PTEN	0	0	0	0	0	0	0	1	1	0
MIRT3207467	hsa	hsa	hsa-miR-3974	PTEN	0	0	0	0	0	0	0	1	1	0
MIRT3207474	hsa	hsa	hsa-miR-337-5p	PTEN	0	0	0	0	0	0	0	1	1	0
MIRT3207478	hsa	hsa	hsa-miR-875-3p	PTEN	0	0	0	0	0	0	0	1	1	0
MIRT3207479	hsa	hsa	hsa-miR-1299	PTEN	0	0	0	0	0	0	0	1	1	0
MIRT3207481	hsa	hsa	hsa-miR-4782-5p	PTEN	0	0	0	0	0	0	0	1	1	0
MIRT3207482	hsa	hsa	hsa-miR-4738-3p	PTEN	0	0	0	0	0	0	0	1	1	0
MIRT3714518	hsa	hsa	hsa-miR-3660	PTEN	0	0	0	0	0	0	0	1	1	0
MIRT3714519	hsa	hsa	hsa-miR-4526	PTEN	0	0	0	0	0	0	0	1	1	0
MIRT4643298	hsa	hsa	hsa-miR-4662a-5p	PTEN	0	0	0	0	0	0	0	1	1	0
MIRT4643401	hsa	hsa	hsa-miR-369-3p	PTEN	0	0	0	0	0	0	0	1	1	0
MIRT1440844	hsa	hsa	hsa-miR-2052	TNRC6C	0	0	0	0	0	0	0	1	1	0
MIRT1440845	hsa	hsa	hsa-miR-4676-3p	TNRC6C	0	0	0	0	0	0	0	1	1	0
MIRT1440847	hsa	hsa	hsa-miR-1208	TNRC6C	0	0	0	0	0	0	0	1	1	0
MIRT1440849	hsa	hsa	hsa-miR-4797-5p	TNRC6C	0	0	0	0	0	0	0	1	1	0
MIRT1440850	hsa	hsa	hsa-miR-3179	TNRC6C	0	0	0	0	0	0	0	1	1	0
MIRT1482312	hsa	hsa	hsa-miR-4638-3p	TNRC6C	0	0	0	0	0	0	0	1	1	0
MIRT1482313	hsa	hsa	hsa-miR-3690	TNRC6C	0	0	0	0	0	0	0	1	1	0
MIRT1482314	hsa	hsa	hsa-miR-4308	TNRC6C	0	0	0	0	0	0	0	1	1	0
MIRT1482315	hsa	hsa	hsa-miR-146b-3p	TNRC6C	0	0	0	0	0	0	0	1	1	0
MIRT1482316	hsa	hsa	hsa-miR-3173-5p	TNRC6C	0	0	0	0	0	0	0	1	1	0
MIRT1526404	hsa	hsa	hsa-miR-4643	TNRC6C	0	0	0	0	0	0	0	1	1	0
MIRT1526405	hsa	hsa	hsa-miR-4722-5p	TNRC6C	0	0	0	0	0	0	0	1	1	0
MIRT1526406	hsa	hsa	hsa-miR-1286	TNRC6C	0	0	0	0	0	0	0	1	1	0
MIRT1526407	hsa	hsa	hsa-miR-1973	TNRC6C	0	0	0	0	0	0	0	1	1	0
MIRT1526410	hsa	hsa	hsa-miR-548a-3p	TNRC6C	0	0	0	0	0	0	0	1	1	0
MIRT1526411	hsa	hsa	hsa-miR-607	TNRC6C	0	0	0	0	0	0	0	1	1	0
MIRT1526412	hsa	hsa	hsa-miR-4315	TNRC6C	0	0	0	0	0	0	0	1	1	0
MIRT1526413	hsa	hsa	hsa-miR-4483	TNRC6C	0	0	0	0	0	0	0	1	1	0
MIRT1526414	hsa	hsa	hsa-miR-1293	TNRC6C	0	0	0	0	0	0	0	1	1	0
MIRT1526415	hsa	hsa	hsa-miR-2355-5p	TNRC6C	0	0	0	0	0	0	0	1	1	0
MIRT2265197	hsa	hsa	hsa-miR-4789-3p	TNRC6C	0	0	0	0	0	0	0	1	1	0
MIRT2265199	hsa	hsa	hsa-miR-603	TNRC6C	0	0	0	0	0	0	0	1	1	0
MIRT2265200	hsa	hsa	hsa-miR-362-3p	TNRC6C	0	0	0	0	0	0	0	1	1	0
MIRT2265201	hsa	hsa	hsa-miR-3941	TNRC6C	0	0	0	0	0	0	0	1	1	0
MIRT2265202	hsa	hsa	hsa-miR-421	TNRC6C	0	0	0	0	0	0	0	1	1	0
MIRT2265203	hsa	hsa	hsa-miR-1305	TNRC6C	0	0	0	0	0	0	0	1	1	0
MIRT2265204	hsa	hsa	hsa-miR-4652-3p	TNRC6C	0	0	0	0	0	0	0	1	1	0
MIRT2265205	hsa	hsa	hsa-miR-3182	TNRC6C	0	0	0	0	0	0	0	1	1	0
MIRT2265215	hsa	hsa	hsa-miR-4464	TNRC6C	0	0	0	0	0	0	0	1	1	0
MIRT2265216	hsa	hsa	hsa-miR-4748	TNRC6C	0	0	0	0	0	0	0	1	1	0
MIRT2265218	hsa	hsa	hsa-miR-4766-5p	TNRC6C	0	0	0	0	0	0	0	1	1	0
MIRT2265223	hsa	hsa	hsa-miR-4449	TNRC6C	0	0	0	0	0	0	0	1	1	0
MIRT2265226	hsa	hsa	hsa-miR-3915	TNRC6C	0	0	0	0	0	0	0	1	1	0
MIRT2265228	hsa	hsa	hsa-miR-4649-3p	TNRC6C	0	0	0	0	0	0	0	1	1	0
MIRT2265229	hsa	hsa	hsa-miR-3921	TNRC6C	0	0	0	0	0	0	0	1	1	0
MIRT2265230	hsa	hsa	hsa-miR-4653-5p	TNRC6C	0	0	0	0	0	0	0	1	1	0
MIRT2265231	hsa	hsa	hsa-miR-4714-5p	TNRC6C	0	0	0	0	0	0	0	1	1	0
MIRT2265232	hsa	hsa	hsa-miR-4708-5p	TNRC6C	0	0	0	0	0	0	0	1	1	0
MIRT2265233	hsa	hsa	hsa-miR-4770	TNRC6C	0	0	0	0	0	0	0	1	1	0
MIRT2265234	hsa	hsa	hsa-miR-1273f	TNRC6C	0	0	0	0	0	0	0	1	1	0
MIRT2265238	hsa	hsa	hsa-miR-4476	TNRC6C	0	0	0	0	0	0	0	1	1	0
MIRT2265239	hsa	hsa	hsa-miR-4639-3p	TNRC6C	0	0	0	0	0	0	0	1	1	0
MIRT2265241	hsa	hsa	hsa-miR-4704-3p	TNRC6C	0	0	0	0	0	0	0	1	1	0
MIRT2265243	hsa	hsa	hsa-miR-567	TNRC6C	0	0	0	0	0	0	0	1	1	0
MIRT2265244	hsa	hsa	hsa-miR-297	TNRC6C	0	0	0	0	0	0	0	1	1	0
MIRT2265246	hsa	hsa	hsa-miR-3665	TNRC6C	0	0	0	0	0	0	0	1	1	0
MIRT2265247	hsa	hsa	hsa-miR-3201	TNRC6C	0	0	0	0	0	0	0	1	1	0
MIRT2265248	hsa	hsa	hsa-miR-4791	TNRC6C	0	0	0	0	0	0	0	1	1	0
MIRT2265249	hsa	hsa	hsa-miR-1261	TNRC6C	0	0	0	0	0	0	0	1	1	0
MIRT2265250	hsa	hsa	hsa-miR-1279	TNRC6C	0	0	0	0	0	0	0	1	1	0
MIRT2265251	hsa	hsa	hsa-miR-4698	TNRC6C	0	0	0	0	0	0	0	1	1	0
MIRT2265252	hsa	hsa	hsa-miR-548ag	TNRC6C	0	0	0	0	0	0	0	1	1	0
MIRT2265253	hsa	hsa	hsa-miR-548ai	TNRC6C	0	0	0	0	0	0	0	1	1	0
MIRT2265254	hsa	hsa	hsa-miR-548m	TNRC6C	0	0	0	0	0	0	0	1	1	0
MIRT2265255	hsa	hsa	hsa-miR-4477a	TNRC6C	0	0	0	0	0	0	0	1	1	0
MIRT2265256	hsa	hsa	hsa-miR-515-5p	TNRC6C	0	0	0	0	0	0	0	1	1	0
MIRT2265257	hsa	hsa	hsa-miR-4768-5p	TNRC6C	0	0	0	0	0	0	0	1	1	0
MIRT2265259	hsa	hsa	hsa-miR-4668-3p	TNRC6C	0	0	0	0	0	0	0	1	1	0
MIRT2265260	hsa	hsa	hsa-miR-548c-3p	TNRC6C	0	0	0	0	0	0	0	1	1	0
MIRT2781747	hsa	hsa	hsa-miR-548ak	TNRC6C	0	0	0	0	0	0	0	1	1	0
MIRT2781748	hsa	hsa	hsa-miR-548c-5p	TNRC6C	0	0	0	0	0	0	0	1	1	0
MIRT2781749	hsa	hsa	hsa-miR-548ab	TNRC6C	0	0	0	0	0	0	0	1	1	0
MIRT2781750	hsa	hsa	hsa-miR-548y	TNRC6C	0	0	0	0	0	0	0	1	1	0
MIRT2781751	hsa	hsa	hsa-miR-548w	TNRC6C	0	0	0	0	0	0	0	1	1	0
MIRT2781752	hsa	hsa	hsa-miR-548i	TNRC6C	0	0	0	0	0	0	0	1	1	0
MIRT2781755	hsa	hsa	hsa-miR-548a-5p	TNRC6C	0	0	0	0	0	0	0	1	1	0
MIRT2781756	hsa	hsa	hsa-miR-548d-5p	TNRC6C	0	0	0	0	0	0	0	1	1	0
MIRT2781757	hsa	hsa	hsa-miR-548b-5p	TNRC6C	0	0	0	0	0	0	0	1	1	0
MIRT2781758	hsa	hsa	hsa-miR-559	TNRC6C	0	0	0	0	0	0	0	1	1	0
MIRT2781759	hsa	hsa	hsa-miR-548n	TNRC6C	0	0	0	0	0	0	0	1	1	0
MIRT2781760	hsa	hsa	hsa-miR-3662	TNRC6C	0	0	0	0	0	0	0	1	1	0
MIRT2781774	hsa	hsa	hsa-miR-1264	TNRC6C	0	0	0	0	0	0	0	1	1	0
MIRT2781797	hsa	hsa	hsa-miR-548ac	TNRC6C	0	0	0	0	0	0	0	1	1	0
MIRT2781798	hsa	hsa	hsa-miR-548z	TNRC6C	0	0	0	0	0	0	0	1	1	0
MIRT2781799	hsa	hsa	hsa-miR-548d-3p	TNRC6C	0	0	0	0	0	0	0	1	1	0
MIRT2781800	hsa	hsa	hsa-miR-3613-3p	TNRC6C	0	0	0	0	0	0	0	1	1	0
MIRT2781808	hsa	hsa	hsa-miR-23c	TNRC6C	0	0	0	0	0	0	0	1	1	0
MIRT3802784	hsa	hsa	hsa-miR-572	TNRC6C	0	0	0	0	0	0	0	1	1	0
MIRT3802785	hsa	hsa	hsa-miR-4297	TNRC6C	0	0	0	0	0	0	0	1	1	0
MIRT3802786	hsa	hsa	hsa-miR-4468	TNRC6C	0	0	0	0	0	0	0	1	1	0
MIRT3802787	hsa	hsa	hsa-miR-2278	TNRC6C	0	0	0	0	0	0	0	1	1	0
MIRT3802788	hsa	hsa	hsa-miR-4685-5p	TNRC6C	0	0	0	0	0	0	0	1	1	0
MIRT3802789	hsa	hsa	hsa-miR-127-3p	TNRC6C	0	0	0	0	0	0	0	1	1	0
MIRT4891796	hsa	hsa	hsa-miR-8485	TNRC6C	0	0	0	0	0	0	0	1	1	0
MIRT4891798	hsa	hsa	hsa-miR-216b-3p	TNRC6C	0	0	0	0	0	0	0	1	1	0
MIRT4891800	hsa	hsa	hsa-miR-8064	TNRC6C	0	0	0	0	0	0	0	1	1	0
MIRT4891802	hsa	hsa	hsa-miR-1915-5p	TNRC6C	0	0	0	0	0	0	0	1	1	0
MIRT4891803	hsa	hsa	hsa-miR-6830-3p	TNRC6C	0	0	0	0	0	0	0	1	1	0
MIRT4891804	hsa	hsa	hsa-miR-502-5p	TNRC6C	0	0	0	0	0	0	0	1	1	0
MIRT4891805	hsa	hsa	hsa-miR-511-5p	TNRC6C	0	0	0	0	0	0	0	1	1	0
MIRT4891806	hsa	hsa	hsa-miR-6875-3p	TNRC6C	0	0	0	0	0	0	0	1	1	0
MIRT4891807	hsa	hsa	hsa-miR-4659a-3p	TNRC6C	0	0	0	0	0	0	0	1	1	0
MIRT4891808	hsa	hsa	hsa-miR-4659b-3p	TNRC6C	0	0	0	0	0	0	0	1	1	0
MIRT4899184	hsa	hsa	hsa-miR-132-3p	TNRC6C	0	0	0	0	0	0	0	1	1	0
MIRT4899185	hsa	hsa	hsa-miR-212-3p	TNRC6C	0	0	0	0	0	0	0	1	1	0
MIRT4899186	hsa	hsa	hsa-miR-4709-5p	TNRC6C	0	0	0	0	0	0	0	1	1	0
MIRT4899187	hsa	hsa	hsa-miR-676-5p	TNRC6C	0	0	0	0	0	0	0	1	1	0
MIRT4899188	hsa	hsa	hsa-miR-2116-5p	TNRC6C	0	0	0	0	0	0	0	1	1	0
MIRT4899189	hsa	hsa	hsa-miR-22-5p	TNRC6C	0	0	0	0	0	0	0	1	1	0
MIRT4899190	hsa	hsa	hsa-miR-7159-5p	TNRC6C	0	0	0	0	0	0	0	1	1	0
MIRT4899193	hsa	hsa	hsa-miR-4666b	TNRC6C	0	0	0	0	0	0	0	1	1	0
MIRT4899194	hsa	hsa	hsa-miR-4677-5p	TNRC6C	0	0	0	0	0	0	0	1	1	0
MIRT5043224	hsa	hsa	hsa-miR-877-3p	TNRC6C	0	0	0	0	0	0	0	1	1	0
MIRT5043225	hsa	hsa	hsa-miR-7111-3p	TNRC6C	0	0	0	0	0	0	0	1	1	0
MIRT5043226	hsa	hsa	hsa-miR-6780a-3p	TNRC6C	0	0	0	0	0	0	0	1	1	0
MIRT5043227	hsa	hsa	hsa-miR-6881-3p	TNRC6C	0	0	0	0	0	0	0	1	1	0
MIRT5043228	hsa	hsa	hsa-miR-6844	TNRC6C	0	0	0	0	0	0	0	1	1	0
MIRT5043229	hsa	hsa	hsa-miR-670-3p	TNRC6C	0	0	0	0	0	0	0	1	1	0
MIRT5043230	hsa	hsa	hsa-miR-1238-3p	TNRC6C	0	0	0	0	0	0	0	1	1	0
MIRT5043231	hsa	hsa	hsa-miR-5010-3p	TNRC6C	0	0	0	0	0	0	0	1	1	0
MIRT5300822	hsa	hsa	hsa-miR-320c	TNRC6C	0	0	0	0	0	0	0	1	1	0
MIRT5300823	hsa	hsa	hsa-miR-4429	TNRC6C	0	0	0	0	0	0	0	1	1	0
MIRT5300824	hsa	hsa	hsa-miR-320d	TNRC6C	0	0	0	0	0	0	0	1	1	0
MIRT5300825	hsa	hsa	hsa-miR-320b	TNRC6C	0	0	0	0	0	0	0	1	1	0
MIRT5300826	hsa	hsa	hsa-miR-320a	TNRC6C	0	0	0	0	0	0	0	1	1	0
MIRT5300828	hsa	hsa	hsa-miR-95-5p	TNRC6C	0	0	0	0	0	0	0	1	1	0
MIRT5300829	hsa	hsa	hsa-miR-4509	TNRC6C	0	0	0	0	0	0	0	1	1	0
MIRT5300830	hsa	hsa	hsa-miR-766-3p	TNRC6C	0	0	0	0	0	0	0	1	1	0
MIRT5300831	hsa	hsa	hsa-miR-3925-3p	TNRC6C	0	0	0	0	0	0	0	1	1	0
MIRT5300832	hsa	hsa	hsa-miR-4666a-5p	TNRC6C	0	0	0	0	0	0	0	1	1	0
MIRT5300833	hsa	hsa	hsa-miR-331-5p	TNRC6C	0	0	0	0	0	0	0	1	1	0
MIRT5300835	hsa	hsa	hsa-miR-519e-5p	TNRC6C	0	0	0	0	0	0	0	1	1	0
MIRT5300836	hsa	hsa	hsa-miR-629-3p	TNRC6C	0	0	0	0	0	0	0	1	1	0
MIRT5300837	hsa	hsa	hsa-miR-5700	TNRC6C	0	0	0	0	0	0	0	1	1	0
MIRT5300838	hsa	hsa	hsa-miR-125b-2-3p	TNRC6C	0	0	0	0	0	0	0	1	1	0
MIRT5300839	hsa	hsa	hsa-miR-378a-5p	TNRC6C	0	0	0	0	0	0	0	1	1	0
MIRT5300840	hsa	hsa	hsa-miR-1200	TNRC6C	0	0	0	0	0	0	0	1	1	0
MIRT5300841	hsa	hsa	hsa-miR-3074-5p	TNRC6C	0	0	0	0	0	0	0	1	1	0
MIRT5300842	hsa	hsa	hsa-miR-7152-5p	TNRC6C	0	0	0	0	0	0	0	1	1	0
MIRT5344189	hsa	hsa	hsa-miR-548aa	TNRC6C	0	0	0	0	0	0	0	1	1	0
MIRT5344190	hsa	hsa	hsa-miR-548ap-3p	TNRC6C	0	0	0	0	0	0	0	1	1	0
MIRT5344191	hsa	hsa	hsa-miR-548t-3p	TNRC6C	0	0	0	0	0	0	0	1	1	0
MIRT5344192	hsa	hsa	hsa-miR-548as-3p	TNRC6C	0	0	0	0	0	0	0	1	1	0
MIRT5344193	hsa	hsa	hsa-miR-548at-3p	TNRC6C	0	0	0	0	0	0	0	1	1	0
MIRT5344194	hsa	hsa	hsa-miR-548ay-3p	TNRC6C	0	0	0	0	0	0	0	1	1	0
MIRT5344196	hsa	hsa	hsa-miR-6512-5p	TNRC6C	0	0	0	0	0	0	0	1	1	0
MIRT5344197	hsa	hsa	hsa-miR-380-3p	TNRC6C	0	0	0	0	0	0	0	1	1	0
MIRT5523854	hsa	hsa	hsa-miR-4635	TNRC6C	0	0	0	0	0	0	0	1	1	0
MIRT5523855	hsa	hsa	hsa-miR-539-5p	TNRC6C	0	0	0	0	0	0	0	1	1	0
MIRT5523856	hsa	hsa	hsa-miR-580-3p	TNRC6C	0	0	0	0	0	0	0	1	1	0
MIRT723200	hsa	hsa	hsa-miR-6841-3p	TNRC6C	0	0	0	0	1	0	0	0	1	1
MIRT023444	hsa	hsa	hsa-miR-30b-5p	TNRC6C	0	0	0	0	1	0	0	0	1	1
